# Supplementary material for: Learning perturbation-inducible cell states from observability analysis of transcriptome dynamics
Source: Nat Commun. 2023 May 31;14:3148. doi: 10.1038/s41467-023-37897-9 (PMC10229592; doi:10.1038/s41467-023-37897-9)
Supplement: Supplementary file 4 — Source Data [file 41467_2023_37897_MOESM4_ESM.zip]

Archive with 4 entries (4 files):
- Source Data.xlsx
- __MACOSX/._Source Data.xlsx
- Supplementary Data.csv
- __MACOSX/._Supplementary Data.csv
