# Supplementary material for: Learning perturbation-inducible cell states from observability analysis of transcriptome dynamics
Source: Nat Commun. 2023 May 31;14:3148. doi: 10.1038/s41467-023-37897-9 (PMC10229592; doi:10.1038/s41467-023-37897-9)
Supplement: Supplementary file 4 — Source Data [file 41467_2023_37897_MOESM4_ESM.zip › Source Data.xlsx]

## Sheet: Figure 4b 4c
Figure 4b and 4c
							time (hr) ->
	Plate Reader sfGFP	index	tag	compound	dose	replicate	0	0.0500521	0.100104	0.150156	0.200208	0.25026	0.300312	0.350365	0.400417	0.450469	0.500521	0.550573	0.600625	0.650677	0.700729	0.750781	0.800833	0.850885	0.900937	0.95099	1.00104	1.05109	1.10115	1.1512	1.20125	1.2513	1.30135	1.35141	1.40146	1.45151	1.50156	1.55161	1.60167	1.65172	1.70177	1.75182	1.80187	1.85193	1.90198	1.95203	2.00208	2.05214	2.10219
		0841_dose0.0_rep0	841	malathion	0	0	1983.74	1882.81	1877.86	1816.79	1791.04	1721.43	1636.36	1621.62	1576.16	1552.63	1532.47	1512.66	1453.42	1454.55	1434.52	1411.76	1344.83	1312.5	1322.22	1277.17	1264.86	1246.07	1228.43	1185.93	1147.78	1131.07	1113.74	1106.98	1101.38	1095.02	1030.7	1047.83	991.525	975.104	991.903	952.569	904.58	913.534	900.369	888.889	850.694	839.59	811.881
		0841_dose0.374_rep0	841	malathion	0.374	0	2033.06	1898.44	1899.22	1891.47	1846.15	1838.46	1824.43	1795.45	1900	1854.96	1900	1763.36	1780.3	1813.43	1766.92	1805.97	1661.87	1724.64	1671.33	1625	1609.59	1574.32	1559.21	1503.18	1518.99	1472.39	1443.11	1395.35	1338.98	1291.89	1281.25	1241.21	1156.1	1132.08	1127.27	1073.91	1033.47	960	931.559	915.441	881.119	842.809	828.025
		0841_dose0.747_rep0	841	malathion	0.747	0	1951.22	2000	2077.59	2123.89	2123.89	2162.16	2016.95	2025.21	2000	1967.48	1856	1898.44	1770.99	1787.88	1794.12	1786.76	1692.86	1692.86	1650.35	1630.14	1606.67	1559.21	1516.13	1475	1475.31	1437.13	1362.57	1352.27	1322.22	1279.57	1240.84	1218.27	1185	1144.23	1129.03	1070.48	1051.95	1004.17	979.839	949.612	925.651	895.683	840.83
		0841_dose1.12_rep0	841	malathion	1.12	0	2049.59	2025.42	2304.76	2411.76	2320.39	2310.68	2342.86	2136.36	2192.66	2104.35	2051.72	1966.39	1902.44	1906.25	1844.96	1793.89	1718.52	1686.13	1700	1699.3	1576.39	1543.05	1582.78	1558.44	1490.57	1472.05	1451.81	1431.14	1335.26	1352.27	1292.82	1286.49	1226.32	1205.13	1174.13	1149.76	1096.77	1123.85	1080.36	1034.19	1058.33	960.159	933.852
		0841_dose1.49_rep0	841	malathion	1.49	0	1959.35	1810.61	2151.79	2133.93	2142.86	2087.72	2078.26	2059.32	2025.21	1894.31	1860.47	1792.31	1809.16	1784.62	1776.12	1762.96	1681.16	1640.85	1627.59	1600	1614.86	1543.05	1532.05	1500	1450.62	1433.73	1404.76	1380.12	1365.71	1263.74	1289.62	1206.35	1194.87	1204.08	1198.02	1154.59	1149.53	1103.14	1088.5	1055.79	1042.02	984	968.75
		0841_dose1.87_rep0	841	malathion	1.87	0	2200	2224.3	2183.49	2201.84	2154.55	2144.14	2051.72	2060.34	2033.33	1959.35	1817.46	1798.45	1729.32	1685.71	1695.04	1620.69	1530.2	1549.02	1446.54	1453.42	1397.59	1364.71	1346.82	1314.61	1291.89	1248.68	1235.9	1179.1	1165.85	1133.33	1106.98	1105.02	1061.95	1026.32	1034.04	991.701	955.285	952.381	961.09	898.113	918.216	905.797	883.803
		0841_dose2.24_rep0	841	malathion	2.24	0	2190.91	2220.18	2268.52	2250	2177.57	2135.14	2008.55	1941.67	1869.92	1911.29	1757.81	1761.54	1750	1718.52	1731.34	1688.41	1640.85	1583.33	1591.84	1554.05	1581.08	1542.48	1484.28	1433.96	1384.15	1421.69	1383.23	1362.57	1342.86	1360	1285.71	1288.04	1262.03	1234.38	1226.8	1197.97	1174.13	1169.9	1167.46	1141.51	1124.42	1072.07	1079.3
		0841_dose0.0_rep1	841	malathion	0	1	2008.13	1852.71	1937.98	1819.55	1829.63	1782.61	1707.14	1697.18	1657.53	1596.03	1549.02	1547.77	1478.26	1478.53	1371.26	1432.75	1373.56	1346.59	1322.22	1318.68	1259.46	1255.32	1238.34	1252.58	1225	1172.41	1149.76	1118.48	1083.72	1076.92	1062.5	1048.25	1021.55	1016.88	1012.35	979.757	960.474	922.78	901.887	900.735	870.968	870.629	840.136
		0841_dose0.374_rep1	841	malathion	0.374	1	1928.57	1928.57	1944	1898.44	1883.72	1861.54	1787.88	1816.79	1780.3	1748.09	1776.12	1703.7	1774.44	1789.47	1718.52	1700.73	1678.57	1617.02	1600	1595.89	1639.46	1613.33	1483.66	1468.35	1475.31	1415.66	1362.57	1352.27	1309.39	1304.81	1252.58	1169.15	1114.29	1091.32	1035.24	1034.04	1016.33	964.981	914.179	843.972	854.237	803.226	778.462
		0841_dose0.747_rep1	841	malathion	0.747	1	1961.24	2032.26	1991.87	1943.09	2016.53	1921.26	1860.47	1870.23	1820.9	1847.33	1759.4	1792.59	1729.93	1789.86	1692.86	1730.5	1723.4	1664.34	1639.46	1554.05	1585.53	1567.74	1506.33	1469.14	1439.76	1437.87	1397.66	1342.7	1288.04	1269.84	1225.64	1182.27	1161.9	1118.72	1093.33	1017.02	995.851	968.504	950.758	909.091	877.622	816.053	819.936
		0841_dose1.12_rep1	841	malathion	1.12	1	2069.57	2311.32	2254.72	2355.77	2231.48	2126.13	2121.74	2008.62	2059.83	1926.83	1864	1874.02	1806.2	1816.79	1805.97	1738.81	1671.53	1688.41	1647.89	1641.38	1573.33	1582.78	1529.03	1484.08	1512.35	1478.53	1390.53	1424.42	1388.57	1324.02	1269.23	1216.93	1227.98	1205	1185.37	1113.21	1118.72	1062.22	1055.56	1004.15	960.159	934.363	951.311
		0841_dose1.49_rep1	841	malathion	1.49	1	1828.36	1750	2025.21	2033.9	2084.03	2008.26	1975.61	1905.51	1874.02	1810.61	1688.89	1696.3	1764.71	1702.13	1680.85	1685.71	1661.97	1613.79	1666.67	1533.33	1525.97	1481.01	1441.72	1445.12	1392.86	1432.75	1362.07	1378.53	1302.2	1284.95	1260.42	1233.5	1182.27	1154.59	1116.28	1136.99	1078.26	1038.14	1008.23	980.159	965.779	908.088	896.057
		0841_dose1.87_rep1	841	malathion	1.87	1	2225.23	2314.29	2280.37	2285.71	2273.59	2326.92	2144.14	2089.29	2017.39	1925	1886.18	1862.9	1889.76	1809.16	1818.18	1776.12	1715.33	1666.67	1661.97	1625	1551.02	1546.67	1522.88	1500	1475	1484.66	1425.15	1404.76	1398.84	1361.58	1351.96	1273.22	1255.32	1251.31	1230.77	1185.93	1131.07	1114.29	1092.17	1081.08	1065.79	1051.5	1033.33
		0841_dose2.24_rep1	841	malathion	2.24	1	2135.14	2126.13	2200	2165.14	2212.96	2079.65	2106.19	1983.05	1894.31	1840	1846.15	1748.09	1729.32	1710.14	1659.42	1644.93	1640.85	1569.44	1573.33	1612.24	1563.76	1509.8	1551.95	1500	1431.25	1398.77	1397.59	1398.81	1329.41	1317.92	1299.43	1300	1255.43	1245.99	1240.84	1267.02	1223.35	1184.08	1137.93	1157.14	1083.33	1104.55	1093.75
		0841_dose0.0_rep2	841	malathion	0	2	1953.49	1901.52	1862.6	1792.59	1794.12	1685.31	1697.18	1621.62	1601.31	1512.66	1509.43	1440.99	1424.24	1431.14	1358.82	1372.09	1335.23	1324.02	1288.04	1306.45	1215.79	1237.11	1193.88	1175	1152.71	1179.61	1133.33	1087.56	1072.4	1075.56	1060.87	1016.88	1004.18	991.837	959.839	929.961	923.954	925.094	880	855.124	837.931	835.616	821.192
		0841_dose0.374_rep2	841	malathion	0.374	2	2032.79	1992	1945.31	1839.69	1884.62	1877.86	1861.54	1825.76	1838.46	1834.59	1834.59	1746.38	1813.43	1762.96	1717.39	1671.43	1704.23	1709.22	1623.29	1619.05	1637.58	1593.55	1557.69	1465.84	1466.26	1428.57	1418.6	1353.93	1324.32	1252.63	1203.05	1166.67	1136.79	1099.1	1061.4	1025.21	1020.33	976.744	929.63	865.724	858.586	798.722	761.468
		0841_dose0.747_rep2	841	malathion	0.747	2	1874.07	1882.35	1802.92	2016.67	2050	2008.4	1950.82	1896.83	1900	1825.76	1820.9	1828.36	1755.56	1792.59	1721.43	1695.04	1702.13	1586.21	1650.68	1637.58	1539.47	1575.95	1493.75	1472.39	1422.62	1395.35	1357.54	1293.48	1264.55	1250	1178.22	1181.82	1143.52	1061.95	1068.38	1020.75	980.237	939.394	905.455	861.111	852.843	777.778	761.329
		0841_dose1.12_rep2	841	malathion	1.12	2	2111.11	2333.33	2407.77	2287.04	2349.06	2333.33	2231.48	2153.15	2086.21	1949.58	1950	1943.55	1914.06	1852.71	1893.13	1753.73	1779.41	1746.38	1652.48	1666.67	1636.99	1593.33	1546.05	1554.84	1493.75	1469.14	1439.76	1426.04	1364.16	1370.79	1338.8	1301.08	1250	1196.97	1172.41	1166.67	1125	1080	1051.95	1037.5	1016.13	968.75	913.858
		0841_dose1.49_rep2	841	malathion	1.49	2	1909.09	1838.24	1991.74	2057.38	2016.67	2024.59	1883.72	1861.54	1783.58	1783.58	1785.19	1724.64	1735.29	1720.59	1714.29	1730.5	1720.28	1657.53	1563.76	1559.21	1597.4	1564.1	1493.75	1441.72	1491.02	1385.96	1357.95	1348.31	1308.11	1267.02	1230.77	1220	1162.68	1140.85	1091.32	1065.79	1025.21	1000	984.127	927.757	904.059	897.527	876.712
		0841_dose1.87_rep2	841	malathion	1.87	2	2086.21	2114.04	2085.47	2076.92	2165.22	1991.87	2084.03	1950.82	1919.35	1880	1870.23	1742.65	1748.2	1726.62	1652.78	1602.74	1586.67	1535.95	1528.66	1500	1454.55	1411.76	1348.57	1333.33	1307.69	1351.35	1244.79	1247.42	1215	1187.19	1192.31	1127.36	1110.6	1104.55	1066.37	1043.48	1055.32	975.207	979.675	968.75	961.538	936.09	897.81
		0841_dose2.24_rep2	841	malathion	2.24	2	2245.28	2330.1	2295.24	2350	2365.38	2278.85	2235.85	2214.95	2017.86	2070.8	2061.4	1991.45	1941.67	1856	1864	1821.71	1807.69	1686.57	1654.93	1666.67	1654.93	1568.49	1595.89	1560.81	1506.49	1512.99	1477.71	1484.28	1423.31	1403.61	1355.03	1358.82	1331.43	1325.84	1344.44	1277.17	1252.63	1217.62	1212.12	1196.97	1168.32	1129.81	1157.14
		4150_dose0.0_rep0	4150	malathion	0	0	1992	1859.26	1755.4	1692.86	1709.22	1710.34	1614.86	1609.27	1577.92	1500	1509.43	1466.26	1383.23	1368.42	1375.72	1318.18	1284.92	1267.76	1263.44	1245.99	1197.92	1208.12	1187.19	1122.55	1153.11	1089.62	1096.33	1059.09	1044.84	1034.93	1021.55	1008.44	946.281	959.514	940.712	934.109	924.528	907.749	873.646	854.61	817.241	830.509	803.279
		4150_dose0.374_rep0	4150	malathion	0.374	0	2066.67	1983.47	2120.69	1925.62	2050	1983.87	1975.41	1896.83	1860.47	1875	1792.31	1768.66	1735.29	1742.65	1715.33	1695.04	1716.31	1590.28	1602.74	1581.08	1557.05	1549.02	1554.84	1487.34	1475	1381.82	1422.62	1400	1352.27	1318.44	1258.06	1251.31	1218.27	1137.93	1153.85	1111.11	1066.67	1051.28	991.736	948.819	920.152	897.436	876.325
		4150_dose0.747_rep0	4150	malathion	0.747	0	2116.67	1951.61	2371.43	2450.98	2271.03	2292.45	2212.96	2116.07	2114.04	2033.9	1950	1935.48	1881.89	1875.97	1795.45	1762.96	1742.65	1690.65	1619.72	1630.14	1543.62	1573.33	1567.74	1515.92	1459.63	1466.67	1416.67	1421.05	1369.32	1298.34	1286.49	1236.84	1234.69	1203.98	1153.11	1125.58	1089.69	1065.5	1008.37	1024.39	957.031	939.85	887.681
		4150_dose1.12_rep0	4150	malathion	1.12	0	2233.64	2330.1	2298.08	2368.93	2352.94	2257.14	2252.34	2307.69	2304.76	2209.09	2078.26	2086.96	2025.64	2033.33	1896.83	1883.72	1818.18	1865.67	1710.14	1726.62	1643.36	1585.03	1536.42	1509.8	1481.01	1440.99	1414.63	1422.62	1411.76	1362.07	1286.52	1269.23	1241.94	1235.6	1203.05	1168.32	1173.08	1107.48	1114.16	1057.27	1029.91	1004.15	991.936
		4150_dose1.49_rep0	4150	malathion	1.49	0	2155.17	2185.84	2365.38	2421.57	2352.94	2262.14	2396.04	2450	2326.73	2317.31	2304.76	2196.26	2045.05	2189.19	2017.39	1932.77	1920.63	1763.36	1768.66	1746.27	1654.68	1629.37	1571.43	1583.89	1503.27	1541.94	1440.25	1459.63	1387.88	1398.81	1348.84	1344.63	1335.2	1289.62	1290.32	1214.66	1182.74	1159.2	1161.76	1142.18	1100.92	1107.14	1052.63
		4150_dose1.87_rep0	4150	malathion	1.87	0	2414.14	2432.99	2468.75	2397.96	2431.58	2467.39	2446.81	2489.36	2410.53	2364.58	2484.21	2457.45	2333.33	2421.05	2381.44	2257.43	2294.12	2144.23	2133.33	2158.88	2072.07	1930.43	1957.27	1883.33	1879.03	1800	1761.54	1686.57	1681.16	1619.72	1540.54	1509.93	1454.55	1440.25	1380.37	1409.64	1394.12	1317.92	1312.5	1277.78	1280.22	1250	1222.22
		4150_dose2.24_rep0	4150	malathion	2.24	0	2388.35	2339.81	2376.24	2424.24	2469.39	2408.16	2346.53	2340	2269.23	2291.26	2252.34	2118.18	2107.14	2088.5	2017.24	2042.73	1958.68	1833.33	1761.54	1772.73	1796.99	1751.82	1714.29	1709.22	1611.11	1565.52	1614.86	1536.42	1496.77	1490.45	1481.25	1409.94	1418.18	1331.36	1368.42	1372.09	1318.18	1320.22	1309.39	1270.27	1271.28	1247.42	1241.03
		4150_dose0.0_rep1	4150	malathion	0	1	1937.01	1843.28	1723.4	1669.01	1726.62	1619.72	1631.94	1641.89	1586.67	1535.48	1512.5	1439.02	1433.73	1363.1	1385.96	1352.6	1335.23	1277.78	1273.22	1241.94	1227.51	1217.62	1220.51	1154.23	1151.96	1100.96	1117.37	1100.92	1072.73	1040	1052.4	1021.46	978.992	987.603	955.466	952.756	934.363	878.327	875	870.036	840.989	818.493	810.169
		4150_dose0.374_rep1	4150	malathion	0.374	1	2083.33	2033.33	2130.43	2165.22	2034.19	2077.59	1983.33	1959.35	1906.25	1840.91	1748.09	1801.53	1746.27	1708.03	1673.91	1666.67	1697.84	1650.35	1632.65	1581.08	1552.63	1568.63	1474.68	1468.75	1490.68	1415.66	1443.79	1348.84	1306.82	1289.62	1283.42	1255.21	1197.97	1144.93	1108.49	1105.02	1070.48	1008.47	1004.1	984.314	913.207	897.436	856.14
		4150_dose0.747_rep1	4150	malathion	0.747	1	1975.41	1943.55	2247.62	2382.35	2278.85	2362.74	2257.14	2183.49	2162.16	2025.86	2000	1942.62	1796.88	1868.22	1787.88	1744.36	1751.82	1652.17	1659.72	1611.11	1601.35	1533.33	1535.95	1515.92	1472.05	1432.93	1404.76	1360.47	1400	1337.02	1274.19	1257.89	1239.8	1189.05	1134.62	1093.9	1072.4	1048.03	1025.64	1004.1	952.381	908.745	930.147
		4150_dose1.12_rep1	4150	malathion	1.12	1	2203.54	2352.38	2346.15	2394.23	2231.48	2304.76	2144.14	2139.13	2078.26	2077.59	2008.2	1984	1837.21	1780.3	1785.19	1715.33	1714.29	1625	1582.19	1587.84	1589.4	1496.82	1522.01	1484.47	1418.18	1405.88	1377.91	1375	1340.78	1309.78	1283.42	1265.62	1145.73	1193.07	1168.27	1154.21	1081.82	1030.7	1059.83	1020.66	972.441	950.192	925.926
		4150_dose1.49_rep1	4150	malathion	1.49	1	2066.67	2238.53	2310.68	2382.35	2230.77	2291.26	2254.9	2316.83	2310.68	2362.74	2278.85	2200	2133.93	2052.17	1966.1	1926.23	1865.08	1742.42	1656.93	1722.63	1692.86	1633.8	1564.63	1600	1519.48	1554.84	1462.03	1392.64	1427.71	1396.45	1344.83	1316.38	1248.62	1254.05	1244.68	1176.17	1176.77	1178.22	1169.9	1136.15	1087.16	1053.57	1065.5
		4150_dose1.87_rep1	4150	malathion	1.87	1	2378.64	2448.98	2336.54	2393.94	2479.17	2489.8	2350	2377.55	2277.23	2366.34	2343.43	2254.9	2219.05	2205.61	2222.22	2098.21	2061.4	1940.68	1814.52	1866.14	1837.21	1751.88	1693.43	1617.02	1579.31	1570.47	1539.47	1470.97	1465.84	1411.04	1396.45	1392.86	1344.83	1292.13	1303.87	1289.62	1253.97	1209.42	1182.74	1201.01	1166.67	1134.26	1142.18
		4150_dose2.24_rep1	4150	malathion	2.24	1	2314.29	2240.38	2392.16	2420	2297.03	2198.11	2274.51	2269.23	2240.38	2207.55	2200	2179.25	2090.91	2088.5	2089.29	2051.72	1957.27	1909.84	1833.33	1857.14	1798.45	1713.24	1614.29	1638.89	1606.9	1557.05	1480.26	1509.8	1516.13	1490.45	1440.99	1407.41	1411.04	1409.64	1384.62	1319.77	1312.5	1292.13	1298.34	1313.19	1241.94	1212.44	1206.19
		4150_dose0.0_rep2	4150	malathion	0	2	1921.26	1777.78	1737.23	1798.51	1764.71	1719.42	1683.1	1605.44	1549.67	1519.48	1515.72	1441.72	1441.72	1416.67	1364.71	1367.82	1344.63	1276.24	1221.62	1234.04	1187.5	1210.26	1160.8	1153.47	1126.21	1094.34	1088.79	1072.73	1067.87	1040	1013.1	991.489	995.816	967.213	951.613	921.875	904.58	869.403	859.206	830.389	847.222	804.714	774.834
		4150_dose0.374_rep2	4150	malathion	0.374	2	1875.97	1833.33	1952.76	1911.29	1869.23	1906.25	1821.71	1796.99	1827.07	1744.53	1729.93	1751.82	1676.26	1631.21	1654.93	1718.31	1659.72	1609.59	1601.35	1523.49	1542.48	1525.97	1455.7	1450.62	1396.34	1478.79	1364.71	1389.53	1372.88	1300.55	1239.36	1261.78	1207.07	1210.78	1122.07	1066.96	1048.25	1008.33	975.51	940.945	917.293	897.81	867.596
		4150_dose0.747_rep2	4150	malathion	0.747	2	1968.5	1796.99	2352.38	2229.36	2231.48	2268.52	2212.96	2171.17	2025.86	1957.63	1950.82	1820.31	1812.5	1830.77	1721.8	1746.38	1709.22	1640.85	1641.38	1608.11	1573.33	1490.2	1496.77	1452.83	1456.79	1409.64	1394.12	1381.5	1306.82	1325.97	1295.7	1256.54	1216.49	1180.9	1183.57	1125.58	1063.64	1074.89	1025.42	1012.24	968.379	945.946	936.803
		4150_dose1.12_rep2	4150	malathion	1.12	2	2235.85	2444.44	2340	2386.14	2367.35	2336.63	2288.46	2303.92	2316.83	2200	2247.62	2150.94	2120.37	2026.55	2000	1983.05	1941.67	1888	1798.45	1714.29	1733.33	1710.14	1619.72	1544.83	1554.05	1536.42	1535.48	1496.82	1429.45	1409.64	1404.76	1352.94	1325.71	1293.79	1324.18	1235.29	1204.19	1186.87	1170	1131.07	1123.22	1096.33	1080.72
		4150_dose1.49_rep2	4150	malathion	1.49	2	2000	2431.37	2336.54	2339.81	2336.45	2336.45	2327.1	2106.19	2259.26	2123.89	2025.42	1950.82	1920	1875	1815.38	1820.9	1797.1	1659.57	1638.89	1583.89	1553.33	1558.44	1528.66	1477.99	1432.93	1408.28	1356.73	1350.57	1335.2	1274.73	1259.46	1263.16	1244.79	1238.58	1184.08	1154.59	1191.39	1120.37	1123.29	1088.89	1004.29	1029.54	1012.4
		4150_dose1.87_rep2	4150	malathion	1.87	2	2346.15	2330.19	2310.68	2336.63	2383.84	2469.39	2277.23	2343.14	2240.74	2254.72	2214.95	2116.07	1974.79	1966.94	1876.03	1872	1775.19	1740.46	1715.33	1697.84	1676.26	1669.01	1565.52	1591.84	1538.96	1516.13	1462.5	1434.78	1389.22	1394.12	1383.72	1362.07	1307.26	1280.22	1294.12	1255.32	1223.96	1186.87	1227.72	1163.46	1136.15	1134.26	1095.45
		4150_dose2.24_rep2	4150	malathion	2.24	2	2368.42	2540.23	2558.14	2650.6	2728.39	2477.27	2654.76	2517.24	2415.73	2505.75	2488.89	2425.29	2443.18	2477.27	2340.66	2382.98	2333.33	2252.63	2309.28	2278.35	2222.22	2160	2178.22	2148.51	2104.76	2047.62	2056.07	2055.05	2018.02	1929.2	1853.45	1854.7	1841.67	1826.45	1795.08	1738.1	1765.62	1696.97	1617.65	1647.48	1555.56	1565.52	1453.33
		5502_dose0.0_rep0	5502	malathion	0	0	3136.99	3198.63	3312.5	3339.87	3292.21	3300	3236.03	3345.68	3307.69	3187.5	3150.54	3060.91	3043.27	3205.88	3127.96	3083.33	3133.64	3089.69	3115.56	3117.39	3051.5	3127.66	3105.93	3087.14	3061.73	3061.48	3077.55	3068.83	3031.75	3024	3019.84	3015.62	2992.22	2957.69	2931.3	2939.39	2870.85	2881.48	2857.66	2816.55	2755.24	2787.46	2767.12
		5502_dose0.374_rep0	5502	malathion	0.374	0	3532.79	3456	3428.57	3496.12	3401.52	3492.42	3587.3	3568	3563.49	3423.08	3736	3555.56	3496.12	3462.12	3436.09	3391.3	3305.56	3316.9	3294.52	3281.88	3209.15	3212.9	3145.57	3117.28	3109.76	3023.81	3005.85	2977.01	2915.25	2922.65	2875.68	2704.08	2755.21	2734.69	2727.72	2686.27	2617.22	2616.82	2554.05	2546.67	2484.85	2464.14	2454.55
		5502_dose0.747_rep0	5502	malathion	0.747	0	3000	3139.24	3315.79	3287.67	3370.63	3337.93	3437.5	3413.79	3417.81	3448.28	3463.09	3473.33	3456.95	3363.06	3331.25	3385.09	3303.03	3255.95	3235.63	3204.55	3154.7	3076.5	3063.49	2984.54	2959.39	2915	2859.22	2853.77	2740.91	2746.61	2723.21	2720.52	2659.57	2595.83	2587.76	2569.72	2555.12	2482.89	2446.1	2438.41	2356.89	2344.83	2324.41
		5502_dose1.12_rep0	5502	malathion	1.12	0	3123.29	3225.35	3286.76	3348.48	3503.88	3371.21	3539.06	3469.7	3541.98	3477.61	3500	3427.54	3436.62	3437.5	3438.36	3357.62	3254.78	3268.75	3192.77	3185.63	3127.17	3050.56	3065.93	3016.3	2968.25	2932.64	2868.69	2870	2853.66	2772.51	2773.59	2727.27	2690.58	2655.02	2592.27	2603.38	2592.59	2514.06	2484.25	2448.28	2418.87	2375	2400.72
		5502_dose1.49_rep0	5502	malathion	1.49	0	3213.74	3404.76	3459.68	3442.62	3495.93	3500	3460.32	3604.84	3632	3531.25	3578.12	3587.79	3559.7	3595.59	3583.94	3521.13	3472.6	3413.33	3350.65	3331.21	3312.5	3253.01	3181.29	3161.85	3096.05	3109.89	3043.01	2963.35	2979.27	2939.7	2905.94	2830.1	2828.57	2755.76	2718.18	2693.33	2626.09	2635.59	2585.77	2567.35	2536	2535.43	2450.38
		5502_dose1.87_rep0	5502	malathion	1.87	0	3161.54	3419.35	3408.33	3421.49	3598.29	3525.42	3466.67	3533.9	3521.01	3649.57	3663.87	3675	3609.76	3527.56	3519.08	3541.35	3467.15	3418.44	3379.31	3385.14	3296.05	3280.26	3217.39	3156.63	3185.63	3116.28	3062.5	2983.52	2989.25	2931.94	2907.22	2823.23	2816.83	2778.85	2713.61	2722.22	2647.06	2665.18	2567.1	2594.02	2544.3	2520.66	2518.22
		5502_dose2.24_rep0	5502	malathion	2.24	0	3233.87	3316.67	3386.55	3364.41	3464.91	3473.21	3490.91	3508.93	3594.59	3609.09	3562.5	3578.95	3500	3669.57	3554.62	3487.8	3552.85	3548.39	3476.56	3439.39	3437.04	3352.52	3354.61	3408.45	3301.37	3300	3248.37	3256.41	3184.05	3112.43	3098.84	3121.39	3101.69	3038.67	3010.81	2973.4	2947.64	2898.48	2888.89	2859.22	2790.48	2752.34	2726.03
		5502_dose0.0_rep1	5502	malathion	0	1	3093.75	3159.51	3291.14	3310.56	3314.81	3163.74	3108.7	2910.89	3073.39	3091.74	3071.11	3128.32	3189.66	3206.75	3275.72	3206.48	3246.96	3192.91	3200.77	3228.68	3213.74	3206.9	3215.09	3201.49	3265.92	3216.42	3182.48	3194.85	3192.03	3187.73	3176.26	3121	3120.14	3094.08	3076.39	3031.14	3047.95	3027.12	2966.67	2973.6	2947.71	2932.04	2899.05
		5502_dose0.374_rep1	5502	malathion	0.374	1	3282.76	3361.11	3358.62	3427.59	3468.09	3440.56	3482.27	3525.18	3532.85	3381.94	3304.05	3376.71	3337.84	3404.11	3364.86	3311.26	3276.32	3210.19	3210.19	3185.19	3122.7	3108.43	3041.18	2982.86	3028.74	2954.8	2949.72	2880.43	2898.4	2802.08	2815.38	2755	2733.99	2700.48	2647.89	2600.92	2581.08	2567.69	2491.45	2506.33	2433.2	2417.32	2416.99
		5502_dose0.747_rep1	5502	malathion	0.747	1	3268.97	3349.65	3340.43	3467.15	3443.61	3503.76	3526.32	3586.47	3610.29	3633.09	3567.38	3442.95	3493.24	3411.76	3432.26	3400	3349.69	3329.27	3187.13	3165.71	3175.14	3137.36	3107.53	3005.24	3010.26	2915	2950.49	2870.81	2816.9	2773.15	2755.66	2747.79	2705.63	2654.01	2644.63	2600	2608.7	2517.51	2467.92	2414.55	2413.04	2375.44	2387.54
		5502_dose1.12_rep1	5502	malathion	1.12	1	3167.79	3321.68	3283.69	3359.71	3474.45	3442.03	3438.85	3349.65	3375	3346.94	3362.42	3320.26	3291.14	3263.8	3263.8	3236.36	3182.35	3188.24	3120.69	3125.71	3083.33	3000	2989.36	2968.91	2938.14	2904.52	2823.53	2806.76	2777.25	2788.73	2736.36	2669.64	2668.12	2630.9	2610.17	2589.21	2540.32	2513.83	2478.76	2450.76	2420.66	2391.3	2373.24
		5502_dose1.49_rep1	5502	malathion	1.49	1	3330.71	3299.21	3427.42	3424	3435.48	3463.41	3444.44	3577.24	3656	3601.56	3592.31	3496.24	3510.95	3564.29	3451.39	3469.39	3414.47	3354.84	3354.43	3325	3256.1	3211.76	3184.97	3165.71	3105.56	3054.35	2978.72	3005.24	2974.23	2895	2897.06	2846.15	2784.04	2768.52	2727.27	2732.14	2650.66	2619.66	2605.04	2607.44	2554.66	2515.87	2484.5
		5502_dose1.87_rep1	5502	malathion	1.87	1	3096.55	3214.29	3330.88	3246.48	3318.84	3384.06	3414.29	3514.49	3478.57	3550	3566.43	3503.4	3506.67	3487.01	3526.32	3503.23	3474.36	3433.96	3378.05	3349.4	3273.26	3251.43	3234.64	3181.32	3112.3	3063.16	3015.38	3030.46	2980.1	2946.34	2867.3	2816.9	2798.16	2754.46	2686.96	2706.9	2693.62	2645.83	2601.63	2554.22	2555.12	2526.92	2498.11
		5502_dose2.24_rep1	5502	malathion	2.24	1	3146.15	3275.59	3320	3352.46	3433.33	3487.18	3543.1	3581.2	3589.74	3675.21	3608.33	3666.67	3620.97	3543.31	3596.9	3584.62	3571.43	3517.99	3496.45	3437.5	3417.81	3386.67	3350.65	3361.29	3264.15	3220.86	3198.8	3171.6	3122.09	3050.28	3066.3	3027.17	2978.95	2958.55	2859.3	2856.44	2772.95	2781.99	2741.78	2715.6	2672.65	2646.29	2616.38
		5502_dose0.0_rep2	5502	malathion	0	2	3006.02	3157.58	3162.65	3165.68	3134.08	3063.49	3109.95	3055.84	2995.22	3004.76	3028.17	2967.74	3008.89	3070.48	3043.29	3021.74	3042.19	3054.62	2971.54	2979.84	2991.97	3000	3007.91	3000	3007.91	2988.14	2964.84	2976.47	2980.54	2915.71	2889.73	2894.74	2832.09	2806.57	2855.56	2807.97	2811.59	2759.72	2738.68	2688.58	2664.41	2659.93	2640
		5502_dose0.374_rep2	5502	malathion	0.374	2	3243.75	3402.6	3431.37	3565.79	3467.95	3432.26	3391.03	3476.82	3237.8	3549.02	3452.23	3426.75	3286.59	3288.34	3241.18	3255.95	3198.83	3222.22	3171.43	3101.12	3138.89	3037.84	2983.87	2984.04	2892.86	2898.48	2873.74	2875	2834.95	2802.88	2734.88	2724.77	2707.21	2688.89	2619.05	2610.17	2597.51	2398.47	2500	2471.7	2428.04	2427.01	2356.89
		5502_dose0.747_rep2	5502	malathion	0.747	2	3431.65	3385.71	3583.33	3560.61	3769.84	3710.94	3713.18	3684.62	3702.29	3712.12	3738.81	3725.93	3673.91	3619.72	3615.38	3591.84	3566.67	3419.35	3360.25	3339.39	3309.52	3248.55	3175.14	3127.07	3080.21	3052.63	3015.46	2954.55	2906.86	2828.57	2806.6	2805.56	2778.28	2688.6	2652.36	2652.72	2614.11	2560.48	2525.69	2509.65	2458.96	2453.87	2436.82
		5502_dose1.12_rep2	5502	malathion	1.12	2	3527.13	3632	3552.85	3717.95	3689.08	3717.95	3834.78	3788.14	3815.13	3809.92	3809.92	3784	3767.44	3748.09	3686.57	3633.09	3510.34	3510.2	3440.79	3378.2	3310.56	3271.08	3204.68	3183.91	3129.21	3065.22	3059.46	2989.47	2928.2	2924.62	2857.84	2850.24	2779.34	2744.29	2730.94	2707.96	2632.48	2618.64	2603.31	2542.17	2523.62	2496.15	2469.92
		5502_dose1.49_rep2	5502	malathion	1.49	2	3349.21	3438.02	3512.82	3551.72	3425	3581.2	3601.69	3706.9	3726.5	3705.88	3704.92	3629.03	3690.48	3714.29	3598.48	3631.58	3532.85	3496.45	3465.75	3403.97	3385.62	3301.89	3274.39	3209.58	3211.76	3096.59	3100.56	3016.13	3000	2943.3	2883.84	2856.44	2855.07	2795.24	2767.44	2694.06	2675.56	2666.67	2650.86	2587.5	2600.82	2546.94	2501.98
		5502_dose1.87_rep2	5502	malathion	1.87	2	2756.61	3011.63	3095.81	3159.51	3168.6	3309.52	3187.5	3142.08	3227.03	3109.38	3227.51	3166.67	3214.66	3196.89	3139.9	3117.95	3101.52	3060	3039.6	3074.63	3014.56	3019.14	2971.7	2912.04	2907.41	2843.05	2862.22	2756.52	2793.1	2738.4	2732.22	2657.14	2662.6	2637.45	2622.57	2607.69	2533.58	2507.35	2500	2491.1	2411.76	2438.78	2399.33
		5502_dose2.24_rep2	5502	malathion	2.24	2	3360.66	3432.2	3415.25	3464.29	3500	3531.53	3424.78	3460.18	3429.82	3389.83	3400	3425	3418.03	3387.1	3392	3349.21	3367.19	3317.83	3320.61	3298.51	3257.35	3224.64	3228.57	3232.39	3248.28	3204.08	3201.34	3197.37	3161.29	3159.24	3168.75	3141.98	3157.58	3094.67	3046.24	3051.14	3016.76	2989.07	2946.52	2916.23	2891.75	2868.69	2821.78
		1358_dose0.0_rep0	1358	malathion	0	0	4533.33	4756.48	4825.4	5010.7	4964.29	5004.76	4976.41	4829.69	4871.24	4643.72	4815.9	4719.51	4701.2	4613.28	4630.35	4528.96	4565.39	4428.57	4438.66	4389.71	4252.67	4298.56	4231.32	4153.85	4157.34	4157.34	4089.97	3969.39	3982.99	3919.19	3942.76	3786.89	3826.8	3779.22	3725.24	3668.77	3600.62	3580.55	3545.18	3517.96	3504.4	3439.31	3377.84
		1358_dose0.374_rep0	1358	malathion	0.374	0	5058.82	5118.52	5196.97	5140.74	5204.55	5207.69	4954.89	5162.79	5069.23	4787.88	4842.11	4718.52	4632.35	4450.7	4394.37	4303.45	4273.97	4113.33	4013.07	3860.76	3867.92	3682.93	3614.46	3562.13	3491.23	3333.33	3346.37	3270.27	3215.05	3148.15	3072.16	3020.1	2970.59	2942.03	2849.77	2784.4	2739.91	2712.39	2635.19	2602.51	2554.66	2517.79	2455.6
		1358_dose0.747_rep0	1358	malathion	0.747	0	5166.67	5115.94	5052.63	5141.67	5142.86	5058.33	5025	5066.67	4883.33	4827.87	4796.75	4811.48	4637.8	4534.88	4442.75	4348.15	4253.62	4192.86	4047.95	3868.42	3750	3683.23	3569.7	3482.35	3375.72	3240.22	3163.04	3100	3010.26	2984.92	2900.5	2850.24	2787.74	2706.42	2687.78	2614.04	2521.55	2516.95	2471.07	2435.48	2349.02	2319.23	2307.12
		1358_dose1.12_rep0	1358	malathion	1.12	0	5220.34	5421.05	5318.18	4990.74	5019.05	4851.85	4838.1	4942.86	4841.12	4666.67	4601.77	4578.95	4452.99	4358.33	4286.89	4192	4077.52	4007.41	3865.25	3777.78	3664.43	3568.63	3471.34	3433.96	3361.96	3285.71	3151.16	3096.59	3038.89	2978.49	2925.53	2829.9	2783.92	2726.83	2701.92	2602.8	2599.08	2574.66	2504.42	2452.59	2421.94	2378.6	2309.24
		1358_dose1.49_rep0	1358	malathion	1.49	0	4756.3	4739.5	5026.55	5008.93	4769.91	4848.21	4954.95	4752.21	4707.97	4605.26	4508.62	4474.14	4449.15	4295.08	4352.46	4214.29	4069.23	4053.85	3933.82	3744.68	3706.29	3610.74	3559.21	3424.05	3296.3	3215.57	3139.53	3005.62	2978.02	2878.95	2760.2	2695	2616.51	2580.19	2518.52	2527.52	2419.21	2403.43	2334.73	2300.41	2271.26	2212.6	2193.8
		1358_dose1.87_rep0	1358	malathion	1.87	0	4781.51	4756.52	4776.79	4759.26	4866.67	4905.66	4932.04	4839.62	4719.63	4773.59	4657.41	4568.81	4612.61	4684.68	4575.22	4582.61	4423.73	4258.33	4264.46	4080.65	4000	3939.39	3873.13	3823.53	3650	3534.72	3568.63	3403.85	3358.49	3251.53	3130.18	3121.39	2977.65	2934.43	2860.96	2806.28	2760.2	2676.62	2687.8	2628.57	2578.7	2511.31	2484.44
		1358_dose2.24_rep0	1358	malathion	2.24	0	4829.06	4808.7	4836.36	4853.21	4833.33	4809.52	4913.46	4900	4683.17	4621.36	4557.69	4552.38	4692.31	4566.04	4444.44	4477.06	4280.7	4269.57	4213.68	4100	3967.21	3968.25	3898.44	3807.69	3757.58	3637.04	3573.53	3546.76	3433.57	3351.72	3290.54	3178.81	3108.97	3037.74	2987.58	2914.63	2805.88	2780.35	2727.27	2646.41	2556.76	2518.52	2471.8
		1358_dose0.0_rep1	1358	malathion	0	1	3836.21	4255.39	4720.78	4750.8	4950.62	4731.43	5022.22	4864.86	4874.67	4974.49	4990	4830.92	4916.07	4892.6	5031.4	5014.46	4956.94	5018.91	4946.01	4888.63	4891.95	4878.72	4767.49	4786.04	4713.65	4704.44	4728.48	4680.53	4656.59	4582.09	4583.86	4505.24	4523.01	4458.51	4456.03	4408.54	4343.31	4284.59	4274.51	4257.25	4230.92	4203.01	4120.37
		1358_dose0.374_rep1	1358	malathion	0.374	1	4722.54	4876.54	5142.86	4944.78	5049.69	5162.34	5185.9	5200	5076.43	5018.99	4924.53	4795.03	4687.12	4576.69	4530.86	4398.81	4365.27	4223.53	4063.22	4034.09	3862.64	3883.33	3630.21	3502.56	3581.15	3472.08	3366.34	3336.59	3280.19	3285.71	3142.2	3067.26	3039.65	2965.67	2878.66	2838.71	2742.06	2675.57	2616.54	2578.75	2535.46	2500	2413.33
		1358_dose0.747_rep1	1358	malathion	0.747	1	4614.91	4875.82	5108.11	4986.3	5027.78	4993.01	4958.33	4748.3	4848.28	4787.67	4775.51	4689.19	4629.14	4529.03	4433.96	4350	4187.88	4011.63	3994.22	3851.43	3743.02	3630.43	3449.74	3439.79	3307.69	3237.37	3159.2	3101.45	3028.57	2917.43	2881.28	2795.56	2730.43	2665.24	2610.88	2588.48	2528	2474.51	2427.48	2382.02	2317.52	2270.46	2218.75
		1358_dose1.12_rep1	1358	malathion	1.12	1	4784	4879.03	4860.66	4878.05	4826.45	4916.67	4825	4786.89	4713.11	4648	4574.8	4581.4	4447.76	4326.09	4309.35	4186.21	4046.67	4000	3821.66	3700	3612.12	3544.91	3459.3	3385.06	3320.22	3192.31	3122.99	3122.34	3031.09	3000	2940.3	2857.84	2822.97	2773.15	2697.25	2686.1	2638.77	2610.39	2548.52	2504.13	2460	2429.13	2378.38
		1358_dose1.49_rep1	1358	malathion	1.49	1	4991.8	5000	4991.3	5045.05	5101.85	5111.11	5027.27	5046.73	5158.88	5046.3	4963.64	4769.91	4938.05	4829.06	4694.91	4641.67	4556.45	4390.62	4251.91	4201.49	4043.48	3916.08	3744.97	3638.16	3503.14	3423.31	3317.37	3219.65	3153.41	3077.35	3032.61	2936.51	2886.01	2863.64	2775.61	2732.06	2698.11	2616.44	2576.58	2577.78	2500	2445.83	2436.21
		1358_dose1.87_rep1	1358	malathion	1.87	1	4655.74	4857.14	4888.89	4767.24	4852.17	4724.14	4939.13	4879.31	4837.61	4752.14	4700	4815.13	4652.89	4531.75	4381.68	4310.61	4298.51	4107.14	3979.31	3918.92	3846.67	3696.77	3617.83	3527.95	3430.3	3337.28	3215.12	3153.41	3060.77	2983.78	2925.13	2824.74	2801.02	2689.66	2613.53	2616.11	2582.16	2502.28	2466.37	2431.72	2387.93	2351.69	2318.18
		1358_dose2.24_rep1	1358	malathion	2.24	1	4711.86	4761.06	4669.64	4727.27	4630.63	4621.62	4709.09	4740.74	4697.25	4731.48	4663.64	4727.27	4580.36	4422.41	4582.61	4453.78	4292.68	4246.03	4083.97	3962.69	3926.47	3791.37	3662.07	3526.67	3396.1	3356.69	3291.93	3150.6	3029.24	2954.8	2878.45	2837.84	2731.58	2683.94	2618.09	2626.87	2531.1	2474.18	2423.96	2376.68	2400	2327.59	2296.61
		1358_dose0.0_rep2	1358	malathion	0	2	4331.84	4470.85	5061.9	5014.15	5121.49	5245.54	5061.4	5243.36	5236.05	4926.53	5032.52	4991.84	5044.9	4922.76	4849.8	4769.53	4837.3	4679.69	4679.54	4656.25	4561.54	4587.55	4534.35	4515.5	4435.11	4305.97	4274.07	4230.48	4198.53	4138.18	4105.45	4057.76	3992.83	3912.59	3875	3816.95	3778.52	3724.25	3644.95	3627.01	3561.9	3512.42	3458.97
		1358_dose0.374_rep2	1358	malathion	0.374	2	4765.06	4937.11	5081.76	5000	5070.06	5000	4806.25	4911.39	4810.13	4811.32	4685.53	4641.51	4639.24	4456.79	4371.95	4315.15	4194.12	4136.09	4028.74	3948.57	3882.02	3795.58	3679.35	3593.58	3542.11	3456.41	3392.86	3311.88	3248.78	3185.71	3103.29	3068.81	3004.48	2904.76	2888.89	2811.72	2754.03	2671.88	2664.09	2624.06	2551.09	2492.86	2448.28
		1358_dose0.747_rep2	1358	malathion	0.747	2	4672.73	4866.67	5038.96	4925.68	4958.04	4881.12	4893.62	4769.23	4781.69	4879.43	4811.19	4784.72	4560.81	4503.36	4503.31	4415.58	4176.1	4156.25	3952.38	3976.19	3820.81	3674.16	3598.9	3526.88	3400	3297.44	3173.27	3137.26	3043.06	2967.59	2882.88	2825.89	2800	2709.4	2645.83	2605.69	2567.46	2509.65	2467.92	2416.97	2380.95	2318.02	2288.19
		1358_dose1.12_rep2	1358	malathion	1.12	2	4911.29	4801.72	4860.87	4963.96	4936.36	5045.05	4815.79	4876.11	4763.16	4732.76	4689.66	4605.04	4655.46	4528.45	4384	4253.85	4150.38	3978.42	3929.58	3882.76	3680	3585.99	3552.8	3424.24	3284.88	3285.71	3173.18	3137.36	3058.51	2958.76	2908.63	2890.55	2821.26	2784.04	2731.48	2675.8	2590.31	2560.87	2538.14	2483.33	2447.15	2387.35	2364.34
		1358_dose1.49_rep2	1358	malathion	1.49	2	4857.14	4962.96	4787.04	4934.58	5058.25	4911.76	4980.58	4871.29	4831.68	4782.18	4747.57	4701.92	4666.67	4556.6	4508.93	4377.19	4245.76	4191.67	4097.56	4023.81	3938.93	3865.67	3726.62	3638.89	3510.07	3370.13	3331.21	3240.74	3174.7	3028.9	2960.45	2922.65	2865.59	2786.46	2746.19	2720	2660.19	2603.77	2576.04	2520.36	2464.29	2431.03	2404.26
		1358_dose1.87_rep2	1358	malathion	1.87	2	4975.61	5097.35	5071.43	5072.73	4839.29	5009.43	5105.77	5028.85	5000	5009.52	5038.46	4961.9	4906.54	4878.51	4690.91	4690.27	4500	4361.34	4305.78	4170.73	4096	4078.12	3969.7	3751.82	3735.71	3618.06	3506.76	3431.37	3350.32	3222.22	3173.65	3076.02	3034.09	2912.09	2887.1	2826.32	2809.28	2700	2674.88	2638.1	2579.44	2534.25	2513.51
		1358_dose2.24_rep2	1358	malathion	2.24	2	4723.58	4825	4966.39	4948.72	4873.95	4932.2	4881.36	4844.26	4846.77	4771.65	4689.92	4419.58	4666.67	4468.09	4299.32	4294.52	4146.67	4025.97	3834.39	3742.14	3811.32	3650.31	3600	3117.65	2964.1	3005.26	2597.22	2661.9	2852.79	2526.79	2632.08	2596.24	2936.84	2504.5	2592.59	2638.5	2325.1	2345.99	2418.1	2418.8	2251.97	2187.74	2231.37
		6124_dose0.0_rep0	6124	malathion	0	0	1948.05	1895.2	1955.95	1950.23	1959.09	1933.04	1951.11	1930.13	1774.47	1771.78	1783.67	1714.86	1685.04	1638.46	1620.3	1589.74	1535.71	1519.3	1510.42	1450.85	1468.23	1370.49	1408.36	1343.85	1340.56	1344.62	1274.1	1314.37	1281.07	1265.31	1258.62	1221.26	1230.34	1174.52	1198.91	1172.97	1153.44	1174.03	1126.29	1143.59	1118.99	1091.81	1086
		6124_dose0.374_rep0	6124	malathion	0.374	0	1926.09	1907.49	2004.55	2013.89	2037.91	1995.35	2023.26	1981.4	2004.65	1903.67	1900.9	1912.28	1845.49	1786.32	1657.26	1694.78	1578.12	1618.32	1538.46	1498.23	1448.63	1405.23	1360.76	1272.73	1263.93	1211.86	1180.82	1105.54	1115.38	1084.58	1055.56	1032.94	1004.59	1002.23	951.86	948.608	918.239	911.704	911.29	897.233	850.485	864.762	842.402
		6124_dose0.747_rep0	6124	malathion	0.747	0	1771.78	1868.64	1912.28	2018.02	2031.96	2046.95	2056.87	2075.12	2047.62	2071.77	2056.6	2052.63	2023.7	1981.22	1912.84	1918.92	1894.27	1815.45	1838.98	1693.55	1605.47	1603	1572.46	1491.23	1432.89	1369.77	1333.33	1279.88	1224.72	1137.47	1134.71	1112.22	1060.1	1018.48	1035.87	958.606	944.915	929.897	913.481	879.921	857.965	874.06	826.888
		6124_dose1.12_rep0	6124	malathion	1.12	0	2014.02	2111.65	2157.64	2216.08	2218.27	2155.78	2090	2100.5	2090	2112.74	2108.37	2088.24	2092.68	2000	1943.4	1957.75	1962.79	1900.9	1854.63	1788.79	1811.72	1756.2	1678.57	1639.85	1593.28	1543.17	1473.87	1439.6	1412.34	1323.99	1274.92	1210.98	1228.41	1188.68	1139.53	1101.99	1067.63	1027.91	986.425	967.177	948.827	925.156	920.893
		6124_dose1.49_rep0	6124	malathion	1.49	0	1936.07	2120.19	2107.32	2108.37	2185.93	2170.85	2124.38	2088.24	2038.84	2047.39	2019.23	2033.33	2014.42	1940.09	1925.58	1940.09	1923.42	1786.32	1774.47	1793.39	1696.36	1628.46	1658.82	1634.98	1516.25	1489.51	1452.05	1413.33	1400.65	1352.02	1323.26	1282.35	1233.62	1197.26	1135.28	1113.4	1059.85	1062.35	1030.3	1020.41	982.379	946.467	927.235
		6124_dose1.87_rep0	6124	malathion	1.87	0	2024.04	2043.06	2127.45	2140	2106.06	2185.93	2093.6	2019.32	1971.7	2048.08	2043.27	2061.61	1899.08	1940.09	1967.74	1867.58	1823.01	1780.17	1820.51	1793.25	1648.98	1674.7	1620.55	1605.26	1548.15	1549.09	1487.54	1496.55	1449.66	1387.1	1340.69	1323.08	1295.18	1295.32	1273.5	1238.89	1182.8	1183.73	1083.76	1115.76	1059.95	1037.21	1029.35
		6124_dose2.24_rep0	6124	malathion	2.24	0	2155	2186.53	2207.45	2301.08	2195.65	2239.13	2166.67	2186.17	2179.89	2116.16	2142.86	2060.91	2075	2035	2025.25	2025	2054.46	1956.73	1975.85	2000	1952.61	1875.58	1868.78	1840.71	1848.89	1893.33	1805.19	1737.29	1737.5	1731.71	1698.8	1662.7	1648.65	1622.14	1571.43	1592.59	1521.58	1500	1538.19	1493.2	1464.88	1424.34	1441.94
		6124_dose0.0_rep1	6124	malathion	0	1	1943.23	1982.14	2000	2000	1995.45	2000	2018.18	1884.44	1886.96	1896.1	1826.27	1781.89	1705.65	1707.51	1607.69	1541.35	1542.12	1482.14	1487.63	1458.33	1404.76	1397.99	1430.46	1396.77	1351.44	1315.46	1328.17	1281.35	1283.99	1264.1	1251.46	1266.86	1238.51	1239.32	1194.99	1227.15	1163.04	1162.67	1153.85	1174.14	1167.1	1122.45	1141.06
		6124_dose0.374_rep1	6124	malathion	0.374	1	1855.9	1893.33	1981.74	1958.33	2055.81	1976.74	2032.56	1949.31	1923.08	1902.22	1858.41	1811.97	1781.51	1752.07	1709.68	1671.94	1618.87	1563.43	1541.22	1465.28	1441.47	1374.19	1337.5	1262.84	1196.53	1215.08	1143.24	1112.27	1088.61	1027.09	1055.16	1037.38	1002.28	971.111	963.283	951.168	933.472	895.918	908	891.945	859.073	872.865	820.895
		6124_dose0.747_rep1	6124	malathion	0.747	1	1836.82	1912.28	2000	1963.3	2037.38	2023.36	2070.75	2018.96	2052.88	2053.4	2062.5	2009.48	2037.74	1953.7	1926.94	1854.63	1852.81	1768.91	1759.18	1645.67	1614.5	1558.82	1524.82	1461.02	1431.82	1347.69	1305.88	1202.25	1148.25	1108.25	1082.09	1055.16	1051.16	991.011	973.742	940.552	946.17	907.258	903.353	861.004	847.17	844.732	860.254
		6124_dose1.12_rep1	6124	malathion	1.12	1	1986.18	1967.29	2091.35	2093.6	2123.76	2084.16	2159.2	2098.04	2000	2043.9	2033.82	2038.84	1995.26	1948.36	1948.6	1880.18	1869.96	1801.76	1782.98	1761.32	1694.78	1658.82	1613.64	1560.89	1485.82	1452.05	1411.96	1356.69	1323.08	1239.64	1205.13	1179.84	1154.86	1113.92	1095.12	1030.66	995.434	975.664	969.892	947.589	912.065	890.438	869.65
		6124_dose1.49_rep1	6124	malathion	1.49	1	1977.38	2014.08	2090.48	2106.8	2082.52	2137.93	2122.55	2125.6	2068.63	1985.58	2019.32	2078.05	1981.22	1953.7	1990.52	1940.64	1847.53	1789.7	1831.9	1708.33	1708.5	1675.89	1629.34	1589.55	1535.71	1446.37	1474.58	1402.64	1327.04	1317.07	1277.78	1239.32	1208.22	1160.95	1119.59	1105.65	1040.19	1004.55	1000	956.897	930.526	920.082	904
		6124_dose1.87_rep1	6124	malathion	1.87	1	2033.49	2109.45	2138.61	2185	2177.66	2158.16	2106.06	2222.22	2118.81	2128.71	2058.25	2073.53	2000	2009.43	1919.81	1972.09	1895.45	1831.11	1826.84	1786.32	1740.59	1701.61	1601.56	1590.91	1538.75	1517.99	1453.29	1448.16	1392.86	1359.62	1341.46	1274.63	1245.66	1238.76	1172.13	1165.35	1137.4	1083.74	1078.95	1023.2	1011.29	984.649	948.936
		6124_dose2.24_rep1	6124	malathion	2.24	1	1954.55	1953.05	2082.13	2039.02	2097.56	2078.05	2019.32	1985.65	1943.66	1893.52	1981.31	1945.45	1873.3	1891.89	1831.86	1724.14	1719.15	1755.19	1714.29	1664.03	1600.78	1605.36	1579.55	1487.27	1462.63	1498.26	1443.69	1402.64	1348.53	1380.95	1302.47	1277.11	1285.29	1233.62	1198.88	1158.04	1153.44	1118.56	1067.67	1073.53	1066.35	1038.99	1011.19
		6124_dose0.0_rep2	6124	malathion	0	2	2022.73	2022.83	2037.38	2041.67	2051.4	1976.96	2046.08	1986.36	1910.31	1903.51	1823.28	1769.87	1740.74	1686.75	1654.9	1609.2	1630.19	1602.23	1541.82	1494.62	1491.23	1472.22	1476.03	1385.38	1398.03	1399.35	1392.28	1343.85	1346.88	1323.08	1310.03	1307.23	1275.96	1273.53	1216.14	1225.71	1223.16	1208.79	1197.26	1174.39	1166.22	1138.02	1128.53
		6124_dose0.374_rep2	6124	malathion	0.374	2	1871.24	1951.54	2013.51	1954.13	2110.09	2009.13	2036.2	2041.47	1945.45	1927.6	1951.33	1841.2	1849.79	1825	1709.68	1656.25	1646.15	1569.81	1521.74	1510.49	1449.32	1443.37	1353.12	1258.16	1224.72	1243.77	1183.02	1121.76	1130.65	1083.13	1052.13	1013.86	1008.97	967.105	969.957	939.076	934.156	909.274	905.325	899.225	857.414	853.933	858.195
		6124_dose0.747_rep2	6124	malathion	0.747	2	1900.43	1972.97	2046.51	2014.02	2086.12	2131.71	2146.34	2118.23	2083.74	2128.71	2158.42	2149.25	2077.67	1976.53	2009.43	1868.78	1871.11	1869	1748.95	1744.94	1665.35	1583.33	1536.23	1472.03	1438.13	1399.36	1310.03	1223.19	1188.89	1162.23	1102.04	1068.63	1016.55	1032.18	980	961.123	951.477	919.918	907.816	880.392	877.395	865.168	858.716
		6124_dose1.12_rep2	6124	malathion	1.12	2	2084.91	2110.58	2123.76	2180.9	2147.21	2209.18	2135	2155	2118.81	2088.67	2094.06	2113.86	2039.22	2038.65	2014.42	1921.3	1858.45	1914.8	1844.83	1781.12	1751.04	1731.71	1600	1573.03	1540.15	1492.96	1447.81	1394.14	1345.91	1308.16	1240.58	1200	1186.67	1151.28	1101.23	1064.44	1006.91	979.821	967.32	936.441	942.149	901.606	878.431
		6124_dose1.49_rep2	6124	malathion	1.49	2	1934.21	1968.18	2028.3	2047.85	2126.21	2171.57	2088.67	2072.12	2023.36	1953.27	1915.49	1948.36	1922.37	1839.29	1911.5	1777.29	1839.83	1730.29	1732.51	1654.76	1692.61	1558.49	1551.47	1487.63	1458.9	1418.06	1353.7	1313.85	1279.28	1274.57	1217.27	1200.53	1129.2	1094.76	1050.6	1023.36	1002.25	980.349	955.509	933.884	915.493	901.768	886.756
		6124_dose1.87_rep2	6124	malathion	1.87	2	1972.35	2009.43	2101.94	2092.68	2092.68	2117.65	2082.93	2073.17	2028.3	2004.67	1980.86	1939.53	1981.65	1859.09	1843.05	1797.36	1738.2	1771.19	1781.51	1745.9	1709.16	1600	1566.04	1540.44	1535.71	1489.58	1414.72	1317.15	1360.5	1321.1	1273	1200	1197.22	1168	1121.76	1110.28	1077.29	1032.79	1013.64	988.987	944.326	925	888.438
		6124_dose2.24_rep2	6124	malathion	2.24	2	2066.99	2058.25	2100	2090.91	2126.9	2111.68	2111.68	2090	2074.26	2019.05	1882.08	2019.05	1913.24	1859.73	1829.6	1936.36	1828.19	1863.44	1722.22	1686.44	1679.01	1658.54	1656	1617.19	1661.48	1632.96	1577.78	1514.39	1498.22	1491.35	1442.57	1414.72	1417.76	1354.63	1338.51	1282.35	1246.42	1220.96	1245.81	1217.98	1167.55	1170.1	1110.55
		1823_dose0.0_rep0	1823	malathion	0	0	2161.11	2198.89	2191.01	2129.94	2188.57	2144.44	2086.96	2005.46	2005.43	1967.91	1984.21	1906.25	1783.92	1845	1790.24	1727.27	1716.98	1677.57	1682.03	1569.51	1555.56	1573.91	1457.27	1456.07	1444.44	1409.64	1412.7	1370.66	1319.39	1280.44	1263.54	1216.31	1236.93	1213.06	1178.81	1158.94	1070.74	1088.05	1099.69	1045.87	1033.33	997.05	982.659
		1823_dose0.374_rep0	1823	malathion	0.374	0	1288.73	1346.72	1380.77	1458.82	1415.38	1520	1495.93	1465.86	1429.13	1407.26	1483.74	1409.45	1407.84	1406.98	1360.15	1353.38	1329.71	1232.14	1227.27	1208.05	1107.6	1110.06	1045.59	1041.06	997.175	983.696	918.421	888.325	858.911	829.327	817.757	784.581	758.85	740.821	725.738	734.568	682.828	669.96	674.419	640.684	647.388	638.532	621.622
		1823_dose0.747_rep0	1823	malathion	0.747	0	1460.97	1476.92	1631.15	1607.44	1602.56	1650.65	1662.28	1752.29	1753.55	1809.52	1873.79	1776.19	1807.69	1705.31	1713.62	1769.95	1717.59	1724.77	1657.66	1604.44	1580.51	1559.32	1514.17	1450.59	1385.5	1356.62	1290.78	1294.74	1219.27	1181.23	1120.37	1101.8	1020	986.301	905.512	914.358	871.046	854.118	831.435	772.124	766.094	766.18	701.22
		1823_dose1.12_rep0	1823	malathion	1.12	0	1785.71	1901.96	1964.1	2005.32	2086.96	2111.73	2010.99	1968.09	2016.39	2027.93	2016.67	1955.06	2061.45	1978.02	1956.52	2027.47	2005.43	1973.26	1931.22	1829.02	1809.28	1801.98	1733.01	1732.06	1618.6	1618.83	1548.25	1542.73	1523.01	1475.81	1402.34	1373.08	1345.72	1253.62	1271.13	1192.44	1151.82	1141.03	1086.69	1051.2	1029.07	991.549	950.549
		1823_dose1.49_rep0	1823	malathion	1.49	0	1629.31	1696.83	1785.37	1930.35	1969.39	1994.79	1891.19	1891.19	1968.25	1941.8	2061.11	1994.44	2083.8	1978.14	1945.36	1994.65	1939.89	1894.74	1866.67	1896.37	1793.97	1781.09	1732.06	1705.61	1639.27	1566.37	1569.57	1512.71	1462.81	1444	1437.5	1363.98	1319.7	1267.15	1216.78	1213.56	1180.6	1169.38	1123.81	1095.68	1039.04	1052.33	980.057
		1823_dose1.87_rep0	1823	malathion	1.87	0	1902.06	1973.4	2189.66	2160.92	2275.45	2233.53	2361.45	2202.45	2219.51	2131.74	2229.41	2197.6	2093.02	2062.86	2034.29	2104.05	2033.52	1956.52	2021.98	2016.39	1857.89	1854.17	1871.13	1852.79	1765.85	1697.12	1672.9	1672.81	1694.06	1551.72	1487.29	1454.17	1415.64	1391.3	1332.06	1314.18	1348.15	1258.18	1255.4	1232.39	1184.67	1184.93	1161.72
		1823_dose2.24_rep0	1823	malathion	2.24	0	2175.14	2180.23	2283.13	2343.56	2266.67	2215.57	2151.16	2056.5	2068.18	2114.29	1988.89	1962.16	1956.99	1844.56	1824.74	1891.19	1809.28	1800	1719.21	1669.95	1714.98	1756.1	1677.88	1693.78	1728.57	1649.29	1671.36	1600.92	1590.09	1586.67	1558.95	1515.15	1495.73	1438.82	1426.78	1387.76	1400.79	1394.42	1407.11	1372.09	1296.58	1334.56	1257.35
		1823_dose0.0_rep1	1823	malathion	0	1	2041.88	2058.82	2069.52	2097.83	2070.65	2136.61	2115.38	2054.35	1989.42	1979.06	1876.92	1835	1720.59	1750	1740.57	1662.04	1615.38	1568.89	1582.22	1592.11	1504.27	1500	1459.02	1396	1386.72	1419.23	1318.18	1313.65	1257.25	1231.32	1247.39	1195.21	1168.35	1198.02	1112.9	1079.87	1108.7	1057.75	1030.21	1053.89	1005.95	1000	980.057
		1823_dose0.374_rep1	1823	malathion	0.374	1	1104.17	1143.29	1258.17	1229.24	1143.77	1222.95	1166.13	1152.87	1177.99	1118.21	1094.34	1032.45	1027.11	1038.24	1022.86	986.111	946.237	910.526	877.551	903.226	845.036	794.811	811.494	775.785	759.3	715.203	725.367	701.22	706	684.314	660.886	640.832	644.444	626.594	621.864	589.789	596.187	573.379	577.441	559.603	543.974	536	518.809
		1823_dose0.747_rep1	1823	malathion	0.747	1	1375.91	1406.84	1512.3	1550.85	1635.96	1654.71	1689.81	1677.42	1704.76	1793.27	1683.96	1804.88	1815.53	1742.86	1703.7	1662.04	1605.38	1614.35	1568.28	1557.94	1535.56	1417	1395.26	1329.46	1348.31	1327.27	1218.31	1229.45	1147.06	1144.23	1051.99	1047.48	991.501	994.55	905.759	894.737	856.448	824.356	804.545	784.141	734.475	720.251	720.081
		1823_dose1.12_rep1	1823	malathion	1.12	1	1742.08	1857.82	1916.26	2000	1994.74	2015.71	1968.59	1932.64	1984.04	1931.58	2016.04	2010.81	1957.67	1895.29	1891.19	1830.77	1810.95	1797.03	1682.69	1634.26	1624.43	1642.86	1549.78	1576.92	1459.02	1412	1418.6	1335.85	1338.24	1266.9	1188.36	1139.53	1149.84	1143.31	1086.15	1071.64	1031.79	1041.9	943.396	924.675	896.202	858.191	837.264
		1823_dose1.49_rep1	1823	malathion	1.49	1	1576.13	1585.77	1659.19	1775.7	1761.9	1843.9	1785.37	1839.02	1801.98	1807.88	1846.15	1833.33	1834.17	1850	1781.09	1769.61	1760.98	1709.52	1610.33	1660.55	1644.44	1554.11	1506.33	1446.28	1430.28	1372.09	1337.08	1250	1240.14	1207.61	1173.33	1162.87	1134.8	1051.36	1014.79	1002.87	1008.36	916.89	901.299	854.271	830.509	838.785	781.818
		1823_dose1.87_rep1	1823	malathion	1.87	1	1766.36	1843.9	1943.01	2058.82	2087.43	2098.36	2076.92	2000	1947.64	1978.14	1906.25	1983.61	1983.61	1943.01	1921.05	1902.56	1857.14	1787.88	1843.43	1739.13	1775.12	1723	1671.23	1626.67	1539.13	1561.7	1466.94	1445.78	1364.34	1379.85	1348.31	1332.12	1246.48	1226.8	1232.32	1143.79	1137.82	1119.12	1102.17	1069.28	1058.48	1000	941.989
		1823_dose2.24_rep1	1823	malathion	2.24	1	2010.81	2045.2	2260.36	2239.52	2272.73	2224.24	2239.52	2022.99	2089.89	2122.81	1960.67	2062.5	1977.78	1966.85	2011.24	2022.47	1983.52	1927.78	1881.72	1887.1	1871.66	1862.43	1862.43	1824.74	1706.47	1740	1715	1694.17	1674.64	1637.21	1595.45	1570.14	1502.22	1482.76	1487.29	1460.58	1344.13	1385.54	1347.66	1333.33	1312.98	1261.03	1256.32
		1823_dose0.0_rep2	1823	malathion	0	2	2136.61	2157.3	2188.57	2173.41	2136.36	2141.24	2100.56	2077.35	2010.87	1989.13	1915.79	1917.53	1878.79	1815	1790.24	1708.13	1647.89	1655.96	1603.6	1601.77	1565.22	1536.17	1485.36	1447.15	1441.3	1445.78	1374.02	1379.85	1364.66	1296.3	1263.54	1297.49	1228.37	1222.6	1175.08	1153.59	1158.06	1114.29	1078.37	1071.43	1070.34	1050.6	1002.97
		1823_dose0.374_rep2	1823	malathion	0.374	2	1056.5	1048.99	1122.02	1124.61	1085.55	1045.05	1038.24	983.333	916.667	929.688	945.355	842.105	838.791	885.204	851.117	811.736	793.349	817.757	767.654	739.421	748.359	708.779	666.667	697.531	655.242	675.247	652.427	648.855	621.013	612.546	607.595	593.25	591.304	558.974	572.864	539.474	556.452	524.642	526.646	510.769	500.759	497.015	485.251
		1823_dose0.747_rep2	1823	malathion	0.747	2	1372.76	1388.06	1470.59	1428.57	1460	1625.53	1659.19	1677.27	1735.85	1674.53	1759.62	1725.49	1725.12	1685.45	1740.38	1699.53	1649.77	1631.82	1634.36	1563.32	1552.74	1520.49	1452	1417.97	1360.9	1284.67	1264.08	1249.15	1157.38	1147.8	1054.55	1028.99	1013.85	925.729	910.714	876.543	830.952	804.147	790.179	773.42	752.119	730.453	706.827
		1823_dose1.12_rep2	1823	malathion	1.12	2	1680.18	1788.46	1895.52	2020.94	1978.95	1973.54	2005.32	1957.45	1957.67	1909.09	1894.18	1951.87	1978.49	1989.25	1915.79	1809.28	1876.92	1858.59	1758.62	1733.33	1707.55	1655.81	1581.08	1552.17	1519.15	1516.95	1493.93	1412	1392.16	1333.33	1321.03	1274.37	1221.83	1190.48	1199.34	1170.42	1141.96	1048.78	1071.22	1005.75	997.175	961.853	910.526
		1823_dose1.49_rep2	1823	malathion	1.49	2	1587.98	1640	1745.28	1764.71	1904.04	1862.94	1907.22	1896.91	1947.64	1906.74	1889.47	1905.26	1863.87	1840.21	1871.13	1894.74	1848.48	1800	1759.8	1764.42	1711.54	1625	1665.14	1605.38	1504.35	1466.1	1518.83	1426.23	1406.37	1370.66	1308.27	1338.24	1263.16	1223	1207.48	1193.33	1160.66	1201.28	1111.46	1064.42	1068.66	1020.53	994.286
		1823_dose1.87_rep2	1823	malathion	1.87	2	1718.31	1930	1979.38	1994.65	1983.87	2049.18	1934.43	1951.87	2021.98	2056.18	1962.37	1956.04	2037.63	1940.54	1842.93	1941.8	1851.28	1854.92	1765	1691.54	1716.35	1700.48	1615.02	1677.57	1628.96	1616.07	1539.13	1470.59	1466.94	1390.44	1360.15	1308.55	1295.2	1287.27	1217.24	1223	1190.48	1175.08	1173.77	1132.26	1104.43	1088.33	1033.95
		1823_dose2.24_rep2	1823	malathion	2.24	2	2075.68	2128.49	2279.76	2254.55	2262.2	2284.85	2166.67	2005.56	1989.01	1902.17	1909.57	1898.94	1793.81	1707.92	1771.57	1797.98	1747.52	1647.34	1589.62	1643.19	1627.36	1576.74	1577.27	1532.75	1413.79	1504.31	1472.1	1485.11	1437.5	1395.06	1383.67	1353.17	1351.78	1341.18	1318.01	1281.95	1284.13	1235.51	1195.04	1228.07	1150.68	1157	1148.15
		1836_dose0.0_rep0	1836	malathion	0	0	484.14	477.311	483.98	483.108	469.9	474.38	457.516	454.106	453.1	442.7	427.019	422.665	421.212	423.831	411.677	407.738	404.13	397.08	391.872	388.489	387.697	376.238	369.748	371.706	365.887	355.677	360.923	363.514	359.732	360.481	365.692	357.992	342.97	352.48	347.601	350.515	329.91	337.58	335.451	337.136	336.696	332.08	333.333
		1836_dose0.374_rep0	1836	malathion	0.374	0	506.108	517.483	493.031	514.938	511.464	492.147	483.649	496.61	467.446	469.622	462.036	449.921	447.574	451.464	432.024	426.449	417.277	411.85	406.562	401.408	389.665	395.574	388.283	385.542	385.126	385.733	386.632	378.096	376.455	384.615	378.653	371.537	381.727	366.915	379.481	380.835	363.415	366.061	363.855	365.707	370.37	364.176	367.178
		1836_dose0.747_rep0	1836	malathion	0.747	0	525.362	522.936	541.744	540.441	511.712	497.354	500	497.453	478.333	468.085	459.069	451.258	445.988	438.729	431.751	414.493	412.518	403.927	398.892	386.085	384.615	387.183	380.764	374.677	365.262	364.899	361.355	362.733	359.606	361.858	357.576	351.384	356.033	349.526	352.526	353.972	347.674	351.852	345.58	344.394	352.673	345.062	346.11
		1836_dose1.12_rep0	1836	malathion	1.12	0	527.273	538.745	517.179	524.911	509.565	497.436	489.899	487.603	478.049	463.259	462.264	439.137	443.939	424.739	423.358	418.103	406.47	392.857	395.664	374.332	376.486	364.706	369.509	374.68	375	360.149	363.971	348.724	358.604	349.642	355.45	342.723	344.626	348.783	336.782	348.174	332.955	342.76	338.945	332.961	332.222	336.656	329.295
		1836_dose1.49_rep0	1836	malathion	1.49	0	533.081	526.119	538.889	529.197	523.381	515.044	503.484	476.923	465.546	462.932	460.42	449.367	434.783	439.695	422.388	415.698	415.363	387.955	403.315	373.297	374.663	378.667	374.507	360.825	356.511	345.387	349.876	355.474	349.206	351.874	347.722	348.395	350.649	344.262	346.109	340.254	333.333	348.97	340.136	334.086	335.946	341.899	332.594
		1836_dose1.87_rep0	1836	malathion	1.87	0	552.381	534.972	516.854	523.02	514.493	505.357	494.737	498.282	482.293	464.463	449.838	441.456	435.858	428.571	422.388	408.759	395.48	371.233	366.577	365.206	363.517	365.535	351.282	353.24	344.486	328.883	331.713	330.519	340.528	335.308	330.2	326.365	332.948	321.879	322.398	328.072	329.213	331.461	337.416	317.829	320.879	321.625	321.001
		1836_dose2.24_rep0	1836	malathion	2.24	0	518.657	521.257	521.978	506.284	500	501.748	478.485	472.269	458.746	453.809	439.683	431.008	413.011	408.618	401.163	388.732	366.255	351.604	360.526	351.876	340.153	345.178	343.284	334.146	327.36	318.021	327.811	321.555	321.637	330.254	327.606	316.384	314.189	316.611	313.12	320.879	318.729	314.348	304.772	310.27	311.563	320.128	311.839
		1836_dose0.0_rep1	1836	malathion	0	1	522.282	503.584	504.472	507.143	500.885	497.373	483.536	478.559	475.465	469.799	458.746	448.445	434.572	435.2	438.095	423.381	431.925	422.36	410.769	402.439	401.813	389.222	404.762	393.805	393.851	378.81	380.403	374.462	376.605	372.159	367.232	369.902	361.227	363.889	361.878	352.538	348.774	362.279	350.474	350.806	345.794	349.734	346.614
		1836_dose0.374_rep1	1836	malathion	0.374	1	530.055	540.146	524.771	524.771	513.612	512.5	497.364	486.207	491.497	480.801	476.19	466.129	458.003	459.502	438.168	443.284	428.781	421.739	404.286	405.367	391.911	393.103	381.992	383.69	385.224	380.392	369.65	370.18	372.3	358.134	365.457	355.279	371.147	375.306	356.015	362.319	361.677	358.76	349.941	352.179	362.251	356.643	359.212
		1836_dose0.747_rep1	1836	malathion	0.747	1	526.221	531.76	534.545	518.919	512.411	499.133	504.259	498.328	479.407	470.113	458.003	447.041	436.641	429.641	419.591	414.878	410.689	390.278	406.849	393.775	386.881	371.202	376.623	361.43	368.354	366.374	368.159	362.069	357.753	351.515	363.855	355.609	356.635	355.713	355.14	350.755	351.445	353.28	337.143	342.435	342.76	354.002	349.384
		1836_dose1.12_rep1	1836	malathion	1.12	1	534.296	533.454	515.206	507.067	500.867	484.694	489.112	476.974	469.256	457.143	447.738	450.23	431.579	427.729	413.643	407.932	391.967	398.907	396.761	394.141	384.211	369.792	378.866	368.02	359.9	357.583	349.265	345.874	352.163	348.033	351.479	350.176	347.725	346.065	349.024	345.143	346.591	345.023	347.191	343.4	341.491	334.441	341.41
		1836_dose1.49_rep1	1836	malathion	1.49	1	533.835	527.881	527.675	514.545	518.784	509.7	496.528	486.395	471.572	472.131	458.199	457.547	446.841	437.216	422.849	409.551	403.385	392.808	380.628	379.032	384.308	361.842	354.005	357.506	348.203	342.649	345.036	349.398	330.935	343.602	337.25	332.558	336.416	331.803	329.545	326.554	330.327	329.213	333.333	331.118	328.211	327.113	331.155
		1836_dose1.87_rep1	1836	malathion	1.87	1	537.037	525.547	511.754	512.5	510.526	501.73	492.334	487.479	465.574	464.516	457.278	443.411	434.65	418.535	422.287	419.54	400.844	393.151	383.58	379.814	372.703	362.338	364.103	361.217	356.608	350.427	353.511	344.91	343.23	333.725	340.723	338.728	333.333	337.13	326.185	329.978	317.372	324.084	325.275	326.419	317.787	320.346	321.505
		1836_dose2.24_rep1	1836	malathion	2.24	1	514.337	500	500	490.435	494.863	480.541	467.554	464.052	454.254	458.991	451.314	423.601	414.815	411.079	407.143	395.251	384.511	369.19	366.492	356.129	352.041	344.697	344.527	341.523	329.341	324.324	330.211	319.396	327.566	326.112	320.904	317.318	320.399	309.89	309.032	308.108	307.858	314.378	303.932	307.611	301.255	304.712	310.881
		1836_dose0.0_rep2	1836	malathion	0	2	513.158	513.109	510.28	492.593	513.761	490.054	478.571	477.876	462.347	463.668	449.4	455.631	451.178	438.127	438.944	433.007	424.635	412.52	416.268	401.575	396.875	403.101	398.462	386.26	391.831	401.504	389.805	385.417	380.741	375	366.959	375	372.832	373.027	370	371.469	358.146	363.51	354.571	349.381	344.733	344.218	351.351
		1836_dose0.374_rep2	1836	malathion	0.374	2	527.828	521.583	513.465	515.26	532.977	512.238	500	491.554	477.537	484.452	473.43	463.608	445.483	442.573	430.931	425.626	413.643	422.636	415.254	400.279	402.759	391.008	392.713	375.661	379.085	373.057	379.665	374.202	374.21	372.18	370.186	369.914	359.413	362.09	359.903	364.508	363.528	359.763	359.246	363.423	358.974	356.895	355.248
		1836_dose0.747_rep2	1836	malathion	0.747	2	525.755	537.5	518.717	512.324	500.864	508.503	484.95	483.553	471.729	465.927	463.453	454.962	437.967	430.882	426.301	407.355	399.723	408.163	391.946	384.106	372.549	364.812	373.88	366.625	358.116	354.957	348.724	356.627	350.835	345.562	340.776	350.058	342.99	343.678	343.607	335.982	346.501	337.823	332.589	339.266	340.331	349.835	331.873
		1836_dose1.12_rep2	1836	malathion	1.12	2	525.547	535.649	530.055	510.753	507.042	522.569	495.726	500.84	482.702	474.878	454.69	450.156	438.838	438.438	431.517	416.069	414.909	400.832	400	381.081	392.523	379.63	383.312	370.038	366.961	366.584	363.412	359.069	362.972	351.449	356.115	356.718	345.154	350.528	355.478	349.942	354.095	347.477	348.917	341.629	351.747	348.315	349.33
		1836_dose1.49_rep2	1836	malathion	1.49	2	527.574	535.649	518.182	520.499	507.881	501.73	491.497	487.479	472.131	467.846	458.991	439.628	434.848	421.131	416.667	415.121	403.338	393.443	393.243	369.681	377.135	373.698	371.465	358.682	364.764	355.746	358.01	353.791	348.865	343.602	342.321	334.499	337.196	339.08	339.795	337.853	344.633	341.19	338.548	337.403	338.852	332.599	337.705
		1836_dose1.87_rep2	1836	malathion	1.87	2	539.179	532.467	530.387	519.856	519.573	499.124	493.103	494.915	477.612	468.189	452.077	449.843	435.583	432.229	422.452	411.85	391.854	390.947	377.537	366.667	364.116	363.399	358.151	361.323	345.725	345.92	340.606	342.96	339.307	347.929	350.939	334.495	330.254	334.479	334.088	323.959	317.265	325.14	331.486	323.077	317.686	326.063	322.894
		1836_dose2.24_rep2	1836	malathion	2.24	2	537.477	527.273	521.739	515.098	518.389	503.448	494.898	484.14	467.32	464.63	455.118	445.988	444.109	419.019	430.029	405.714	399.16	389.041	377.005	366.142	366.106	365.729	362.832	355.805	343.596	341.019	341.289	335.294	331.781	336.028	329.519	325.397	328.829	333.333	317.127	322.368	325.327	320.652	312.5	308.351	308.183	314.952	305.263
		0376_dose0.0_rep0	376	malathion	0	0	741.936	766.497	772.251	819.149	785.901	755.102	719.603	702.899	684.706	678.241	655.329	650.224	624.724	615.385	626.35	602.51	589.212	584.016	574.642	563.895	560.878	550.495	547.945	532.567	530.418	521.657	531.716	511.971	505.495	497.278	496.429	496.466	479.021	480.969	474.048	476.844	467.797	463.744	453.177	449.42	447.587	442.975	448.105
		0376_dose0.374_rep0	376	malathion	0.374	0	823.37	843.137	902.655	944.444	977.848	974.277	980.645	943.574	932.722	885.294	867.435	840.336	797.844	752.604	773.537	730.392	690.476	683.721	676.471	660.793	647.312	603.774	581.967	585.17	589.041	565.134	564.728	530.387	525.271	507.067	494.81	488.964	482.529	471.358	465.378	452.532	443.75	443.077	432.473	431.138	421.598	417.518	411.85
		0376_dose0.747_rep0	376	malathion	0.747	0	817.694	873.239	903.509	935.976	974.603	1009.71	1013.38	1037.04	1009.93	1040.27	977.346	971.246	943.396	938.272	918.429	888.563	873.563	839.779	790.323	781.25	736.842	717.073	700.234	674.208	651.316	628.998	616.183	591.919	576.772	566.219	552.434	522.852	525	507.853	488.889	484.087	477.759	453.074	467.409	447.574	445.3	440.729	427.286
		0376_dose1.12_rep0	376	malathion	1.12	0	801.63	861.19	902.655	947.205	974.359	1006.54	996.667	1020.27	1036.91	1023.49	1010.1	1044.22	996.667	1041.38	1010	983.607	1013.16	957.792	955.556	934.985	883.234	882.006	866.097	813.187	807.388	753.181	738.916	719.048	689.655	662.192	638.528	626.05	593.047	581.349	555.126	544.256	532.228	526.978	505.282	496.552	478.041	481.728	462.418
		0376_dose1.49_rep0	376	malathion	1.49	0	840.782	880.814	896.657	980.769	1013.16	1013.29	989.967	1074.2	1049.12	1084.81	1038.73	1075.54	1096.43	1084.56	1102.56	1124.54	1080	1083.94	1099.64	1049.47	1041.81	1023.97	1016.78	986.799	974.441	941.176	902.736	897.059	854.701	823.204	778.667	766.667	736.973	713.942	704.651	666.667	649.123	631.356	609.053	593.186	582.846	563.809	547.486
		0376_dose1.87_rep0	376	malathion	1.87	0	838.983	857.971	887.195	946.032	958.064	996.655	1000	1055.94	1027.59	1028.17	1031.8	1028.17	1042.11	1042.55	1035.21	1024.91	1035.09	1030.93	1031.25	957.516	966.887	970.492	945.687	930.818	900.602	861.765	849.711	810.056	807.065	775.726	746.803	696.172	700.957	671.329	660.674	625.821	626.327	585.567	584.337	558.824	545.802	537.453	530.165
		0376_dose2.24_rep0	376	malathion	2.24	0	827.869	850.704	869.436	926.38	933.544	916.667	939.297	920.886	957.792	970.492	966.887	954.248	957.377	973.597	980.198	976.898	920.382	916.149	928.125	889.571	870.091	893.617	842.105	847.701	804.469	787.466	786.486	757.812	755.208	724.311	716.381	690.476	668.981	644.144	625.551	602.128	584.2	585.366	550.296	554.702	528.196	534.926	515.315
		0376_dose0.0_rep1	376	malathion	0	1	739.234	757.353	780.612	764.706	769.035	749.38	720.482	702.576	671.264	663.697	640.177	647.059	627.409	632.696	620.545	597.107	604.938	590.164	578.629	576	568.317	549.213	552.734	538.76	550.669	535.985	528.972	531.598	521.101	510.87	504.505	506.261	488.536	493.892	472.318	486.207	472.881	462.185	446.667	444.628	447.368	454.397	447.496
		0376_dose0.374_rep1	376	malathion	0.374	1	784.062	826.087	854.286	905.044	902.439	968.652	950.769	919.162	878.613	860.795	806.452	788.512	760.814	751.231	724.88	679.07	666.667	664.459	637.339	612.159	594.262	580	569.472	565.134	551.595	528.44	524.324	512.324	487.889	492.36	478.333	477.905	467.846	459.588	456.25	435.385	433.991	427.083	413.139	411.175	401.685	391.123	397.82
		0376_dose0.747_rep1	376	malathion	0.747	1	789.203	833.333	854.701	907.186	934.375	949.045	977.346	973.77	939.683	964.744	964.856	906.832	896.341	881.306	856.725	845.272	831.492	802.139	767.442	749.373	710.843	690.866	673.469	659.292	612.42	604.167	594.321	573.123	566.474	537.594	522.936	521.505	494.755	490.566	478.114	480.198	463.533	458.466	452.119	443.411	434.251	428.356	423.249
		0376_dose1.12_rep1	376	malathion	1.12	1	740.196	788.265	806.971	864.023	888.889	890.208	868.035	879.154	894.118	874.636	861.671	841.36	825.967	776.903	774.611	756.345	737.624	718.009	677.494	659.193	620.69	619.957	607.884	585.859	574.803	565.134	551.852	532.11	518.784	503.497	505.119	502.521	474.548	464.516	471.429	440.625	446.154	442.073	449.254	415.929	413.743	410.663	403.683
		0376_dose1.49_rep1	376	malathion	1.49	1	848.74	864.553	926.829	964.968	970.588	980.132	1013.56	1059.65	1017.24	1068.59	1057.35	1135.34	1080.29	1131.58	1104.87	1143.94	1104.09	1141.79	1120.88	1090.58	1056.54	1031.58	1048.44	1017.06	996.7	977.346	940.063	941.176	894.895	863.768	830.986	806.539	786.28	755.102	732.673	711.538	695.349	652.37	638.344	603.376	594.65	582	583.17
		0376_dose1.87_rep1	376	malathion	1.87	1	836.021	815.217	854.286	895.833	957.187	919.753	931.677	946.541	915.094	962.264	958.991	917.431	899.39	909.639	912.651	908.012	877.193	876.081	851.955	811.475	789.894	780.928	748.756	717.762	694.118	671.202	653.422	615.054	632.568	588.235	579.882	571.154	554.307	528.336	519.643	509.599	497.436	490.787	487.685	451.613	460.317	441.315	443.077
		0376_dose2.24_rep1	376	malathion	2.24	1	780.105	803.763	836.158	880.117	895.833	894.578	911.585	889.908	925.697	922.36	920.973	917.178	920	907.692	928.571	934.985	925.697	894.26	915.152	891.566	866.864	872.464	838.15	835.227	831.492	779.57	796.296	746.77	743.719	707.022	702.381	685.185	665.919	644.105	618.644	599.589	596.386	572.549	553.232	552.045	533.575	504.44	508.711
		0376_dose0.0_rep2	376	malathion	0	2	755.725	798.409	825.613	816.667	818.681	782.842	764.858	742.424	721.675	713.942	682.353	668.213	660.592	647.321	637.584	633.772	638.158	612.554	600.849	606.765	594.99	595.483	584.016	562.753	576.305	558.648	542.969	552.529	540.385	522.727	526.316	521.415	512.821	493.671	492.806	486.631	475.439	459.93	464.594	464.041	459.184	443.697	461.538
		0376_dose0.374_rep2	376	malathion	0.374	2	803.191	847.222	871.345	918.182	940.994	949.045	962.145	923.077	901.493	854.651	851.124	798.913	788.512	752.525	742.574	700.24	686.916	667.426	629.139	615.054	602.941	593.429	577.154	566.667	552.783	536.585	536.765	514.389	502.646	494.828	480.541	479.201	470.588	463.768	467.615	439.628	440.061	412.817	409.357	400.287	398.592	385.257	400.821
		0376_dose0.747_rep2	376	malathion	0.747	2	780.928	792.651	824.513	866.279	930.091	928.793	945.161	955.696	925.466	896.97	901.493	870.588	850.575	845.506	822.404	779.841	748.072	730.673	702.179	686.321	656.036	640.798	635.193	616.352	594.705	582.505	563.107	546.314	536.044	529.837	518.584	498.27	474.576	482.529	485.294	461.415	450.079	457.812	432.515	425.339	417.778	406.114	412.017
		0376_dose1.12_rep2	376	malathion	1.12	2	756.281	764.103	811.989	855.491	887.574	900	939.49	921.875	946.202	924.765	945.86	927.445	937.5	937.695	901.841	896.341	892.857	847.507	861.671	829.545	822.222	792.453	759.162	755.051	729.73	707.838	668.966	658.482	632.035	626.582	594.262	574.85	566.148	560.606	532.348	517.117	514.134	507.799	487.267	467.446	461.412	463.651	453.822
		0376_dose1.49_rep2	376	malathion	1.49	2	843.407	875	907.186	975	958.599	973.941	961.165	1041.1	1013.7	1041.1	1062.72	1031.03	1060.07	1041.67	1059.86	1055.17	1034.6	1073.43	1030.41	986.577	1003.33	964.401	943.038	931.464	912.121	875.74	874.286	851.541	811.321	780.679	763.819	742.718	705.882	678.082	679.204	643.011	634.096	592.292	560.158	553.64	533.708	533.945	521.505
		0376_dose1.87_rep2	376	malathion	1.87	2	860.795	855.491	887.195	939.873	954.545	938.111	960.265	993.266	983.165	1006.94	979.73	1000	979.933	979.73	996.644	941.748	923.567	893.417	907.407	879.88	872.024	823.699	815.864	812.155	798.928	759.067	743.003	743.21	700.957	673.611	622.768	620.39	622.363	591.837	558.416	555.769	525.424	531.25	511.67	520.282	489.655	481.356	475
		0376_dose2.24_rep2	376	malathion	2.24	2	830.137	852.691	907.186	928.349	942.857	939.683	930.38	960.396	950.82	947.712	970.199	970.1	990.099	986.532	996.599	993.355	1006.78	963.696	950.82	973.422	938.511	913.462	925.466	902.141	887.24	870.588	834.302	838.983	832.869	817.935	773.684	754.522	750	725.926	705.463	672.093	664.399	637.969	619.658	592.05	595.918	587.649	559.223
		4736_dose0.0_rep0	4736	malathion	0	0	633.588	660.477	685.237	719.764	710.526	700	665.73	647.541	608	603.133	574.627	577.5	565.432	541.568	557.971	526.807	530.233	513.514	521.739	518.1	511.161	512.249	517.621	503.226	505.33	495.781	482.546	476.768	475.05	467.456	459.302	458.733	460.952	461.394	458.101	454.212	446.655	444.643	438.38	435.764	434.412	424.04	419.408
		4736_dose0.374_rep0	4736	malathion	0.374	0	774.295	806.667	845.614	869.565	888.476	900.763	883.895	903.101	967.347	943.548	930.612	954.357	931.174	946.502	930.041	942.387	934.694	938.775	924	894.118	897.638	869.732	880.769	864.151	851.852	820.144	823.741	819.788	809.028	805.461	779.264	764.706	754.839	738.994	734.568	702.703	709.199	688.761	673.239	662.088	645.161	641.161	623.077
		4736_dose0.747_rep0	4736	malathion	0.747	0	764.151	802.676	857.143	901.515	933.333	940.712	959.514	920.949	939.271	909.091	908.366	884.17	916.667	872.093	875.969	875.969	866.412	883.269	851.711	857.143	847.584	837.037	824.817	815.217	801.418	804.196	799.308	769.491	780.405	749.175	754.839	742.038	731.25	719.626	704.819	699.405	686.047	670.487	667.606	635.87	627.66	622.047	608.696
		4736_dose1.12_rep0	4736	malathion	1.12	0	782.467	819.728	867.647	915.709	944.882	963.415	939.516	943.089	899.225	866.92	900.794	901.575	905.512	892.857	869.231	893.281	858.238	849.057	853.384	824.817	834.559	812.274	807.829	795.139	804.878	774.411	768.456	759.868	745.928	748.387	729.56	717.791	696.049	693.452	678.261	680.115	671.388	665.73	646.409	638.814	622.691	610.256	604.534
		4736_dose1.49_rep0	4736	malathion	1.49	0	781.35	810.169	889.299	908.745	930.233	956	924.303	906.615	882.129	851.852	893.281	891.051	869.732	856.604	856.061	832.714	807.971	812.95	838.951	846.442	826.087	797.153	796.491	786.207	764.31	748.344	745.098	726.688	722.93	713.396	716.923	700.599	695.266	690.058	674.352	667.614	659.218	648.501	632	624.672	620.779	597.99	595.534
		4736_dose1.87_rep0	4736	malathion	1.87	0	758.73	815.7	875.912	893.939	910.506	944.664	951.613	931.727	919.028	938.525	934.426	896.825	911.29	910.204	885.375	895.582	877.953	908.73	871.595	861.538	822.222	838.951	838.828	830.325	807.829	804.965	785.467	768.707	766.667	756.579	759.868	738.019	742.857	724.138	728.395	702.703	689.349	687.861	667.614	662.953	645.429	646.113	631.3
		4736_dose2.24_rep0	4736	malathion	2.24	0	816.609	847.826	907.336	924	916.667	924.603	880.769	889.764	876.923	940.928	949.367	936.709	921.488	905.35	913.934	914.634	925.62	898.785	902.439	926.23	906.883	889.328	885.375	857.692	849.057	856.604	850.746	841.912	826.715	830.325	785.467	790.378	776.271	750	741.1	750.799	735.016	732.704	723.602	702.703	690.265	692.982	689.655
		4736_dose0.0_rep1	4736	malathion	0	1	680.441	700.855	725.664	700	693.182	667.606	672.414	649.86	617.251	620.596	612.903	620.219	614.754	607.527	609.756	597.333	597.884	583.77	594.241	576.227	583.979	565.657	563.591	564.356	556.373	550.725	556.626	539.007	539.906	534.562	529.412	521.158	514.412	504.31	497.89	490.605	491.77	479.839	470.356	466.797	456.979	455.056	441.176
		4736_dose0.374_rep1	4736	malathion	0.374	1	697.947	753.894	798.013	825.342	838.028	828.07	822.695	867.647	860.902	861.94	881.226	891.473	886.719	890.196	882.812	858.238	855.513	849.624	830.258	849.057	851.301	832.727	823.105	820.788	788.194	776.632	781.57	777.778	749.175	740.385	726.415	720.497	710.843	693.452	677.326	676.301	653.631	643.836	638.07	610.39	610.825	596.01	583.942
		4736_dose0.747_rep1	4736	malathion	0.747	1	758.621	812.081	853.571	888.06	934.363	926.07	940	932.271	932.271	935.223	919.679	902.344	901.575	923.387	882.812	903.614	889.328	878.906	858.779	863.118	866.412	843.284	857.678	837.638	827.957	819.149	804.196	783.505	789.116	767.442	738.71	742.038	730.408	723.926	704.819	691.395	691.861	673.295	642.077	639.566	627.968	626.289	607.5
		4736_dose1.12_rep1	4736	malathion	1.12	1	733.129	731.707	848.921	915.709	955.466	979.167	1012.99	995.652	1004.35	970.085	982.759	957.627	953.587	936.975	952.991	961.039	933.884	933.333	953.587	913.58	896.414	889.764	882.812	852.83	845.865	837.638	817.857	802.083	783.505	778.912	762.542	751.634	751.613	728.707	718.75	718.182	702.703	682.216	679.083	645.429	641.304	631.3	619.171
		4736_dose1.49_rep1	4736	malathion	1.49	1	768.489	856.631	907.692	937.008	963.115	958.848	967.078	916.996	872.181	881.226	843.866	876.923	910.569	921.488	965.957	921.811	941.176	903.226	884.921	878.906	873.563	845.283	849.624	842.105	826.087	810.714	804.27	787.456	782.759	761.745	750.831	751.634	747.573	735.849	731.25	718.654	700.599	685.294	674.286	665.722	656.51	645.946	641.91
		4736_dose1.87_rep1	4736	malathion	1.87	1	762.658	810.811	863.309	901.887	919.231	932.806	920.949	939.759	920.319	916.667	934.694	914.634	897.638	900	890.196	875	879.845	865.9	852.83	852.83	838.951	845.018	818.841	802.817	779.72	800.699	784.983	779.661	755.776	759.076	750.809	746.795	725	707.317	710.843	691.176	686.957	677.233	659.218	648.199	632.708	639.257	627.604
		4736_dose2.24_rep1	4736	malathion	2.24	1	759.615	790.54	856.631	871.795	894.34	903.475	898.438	905.882	877.863	927.125	919.028	930.328	942.387	907.258	907.258	900	914.286	911.647	897.233	882.353	840.909	861.538	849.624	843.866	827.839	832.117	826.715	817.857	796.491	778.912	795.918	771.812	765.677	748.387	742.857	722.741	718.654	697.605	689.15	677.233	661.017	660.221	644.986
		4736_dose0.0_rep2	4736	malathion	0	2	726.191	739.264	765.079	772.436	775.244	780	742.038	737.179	754.967	740.26	717.042	704.403	696.875	669.67	667.674	648.094	646.018	649.123	644.509	640.227	629.943	614.525	608.815	614.754	604.839	598.931	607.527	590.551	593.75	578.005	569.27	559.113	560.197	560.68	556.086	546.948	530.892	531.674	526.549	511.983	504.274	493.724	488.753
		4736_dose0.374_rep2	4736	malathion	0.374	2	704.871	726.444	762.058	791.391	817.869	821.678	861.818	878.327	930.612	934.694	939.271	894.531	922.131	889.764	923.077	903.614	903.614	889.764	890.625	879.845	881.226	855.513	837.037	835.165	813.62	812.057	798.611	805.556	777.778	759.076	754.045	731.861	729.814	713.415	705.706	695.015	678.063	680.791	643.243	643.617	631.169	605.063	601.485
		4736_dose0.747_rep2	4736	malathion	0.747	2	729.483	819.728	862.319	894.737	944.444	959.677	974.895	974.684	966.245	962.343	970.085	965.812	969.957	953.39	945.607	937.5	918.367	904	918.699	931.174	897.233	869.231	873.077	841.509	830.258	835.766	812.274	820.423	795.848	775.51	778.524	764.901	754.902	736.508	726.708	716.463	706.587	695.015	681.948	654.696	654.794	639.037	613.99
		4736_dose1.12_rep2	4736	malathion	1.12	2	745.342	768.489	854.092	919.847	922.179	956	924.901	877.863	891.473	866.92	840.149	896.825	835.821	831.502	792.857	791.519	783.217	765.306	753.378	752.508	735.294	729.904	715.19	716.088	708.978	685.801	692.537	679.412	661.808	660	671.429	655.556	639.118	635.135	627.346	609.375	607.692	600	580.882	582.927	568.019	572.43	545.662
		4736_dose1.49_rep2	4736	malathion	1.49	2	753.086	812.709	866.907	906.367	942.085	918.288	880.15	870.37	874.046	882.129	899.614	878.327	905.138	874.046	842.697	869.889	854.478	818.182	811.388	793.706	792.388	765.101	778.912	753.289	749.186	738.019	731.861	714.286	710.769	702.128	693.452	680.233	678.161	660.112	658.333	637.602	636.364	623.684	619.171	603.053	596.01	585.366	575.54
		4736_dose1.87_rep2	4736	malathion	1.87	2	779.935	802.048	861.314	890.566	936.759	955.102	959.184	946.939	942.857	930.328	900.398	881.423	938.525	900.398	875.969	885.375	914.98	918.699	886.275	879.845	865.9	852.83	842.697	833.333	808.664	818.505	796.491	786.207	772.881	760	753.289	748.387	744.337	721.875	713.846	718.654	693.452	690.962	679.191	655.462	657.459	637.097	620.053
		4736_dose2.24_rep2	4736	malathion	2.24	2	804.714	846.975	881.041	925.197	963.415	1017.47	1008.66	1022.32	1079.07	1036.7	1036.7	1031.82	1031.67	1036.53	1018.02	1008.97	978.166	961.039	974.138	961.702	953.782	914.98	907.63	922.764	907.63	893.281	868.726	876.923	877.863	865.168	831.502	810.714	816.254	787.456	794.521	772.575	773.333	759.868	759.74	750.789	719.136	722.561	701.183
		1815_dose0.0_rep0	1815	malathion	0	0	327.245	355.372	388.17	405.769	387.524	373.358	369.318	342.806	339.964	338.13	322.695	319.588	314.236	309.278	304.569	294.509	296.236	290.792	287.781	285.486	275.272	275.651	274.809	277.017	271.111	266.568	266.667	259.684	260.993	256.338	255.977	256.983	256.233	253.425	248.985	246.338	247.028	244.444	246.415	245.161	240.102	239.848	239.899
		1815_dose0.374_rep0	1815	malathion	0.374	0	594.595	623.563	682.243	707.237	725.424	737.024	744.755	755.396	762.774	757.353	782.772	776.119	785.441	790.076	799.228	774.809	790.076	776.515	772.388	764.925	742.754	742.857	740.213	725.352	706.897	701.695	695.652	680.921	658.147	645.768	617.021	599.407	596.491	579.545	563.536	562.5	543.536	526.992	515.228	512.438	502.427	492.857	489.412
		1815_dose0.747_rep0	1815	malathion	0.747	0	625	699.681	742.268	786.232	802.239	819.923	826.772	835.294	840	809.338	789.062	816.733	799.213	791.506	799.213	788.462	785.441	786.26	771.536	769.811	728.261	735.507	725.979	717.314	702.055	691.525	673.267	664.495	645.57	629.284	609.091	605.97	588.921	577.904	553.719	551.63	538.259	524.422	511.392	497.525	489.157	480.952	475.41
		1815_dose1.12_rep0	1815	malathion	1.12	0	653.495	701.299	752.613	787.546	809.886	832.685	824.219	799.228	786.26	844.898	799.228	787.645	750	749.064	732.601	741.697	709.22	692.308	704.225	688.581	690.722	673.469	649.18	654.723	641.026	636.076	616.099	607.903	598.802	591.176	571.014	569.405	558.659	549.18	532.086	518.325	502.525	505.025	488.889	484.108	479.518	466.042	468.531
		1815_dose1.49_rep0	1815	malathion	1.49	0	663.551	714.765	772.563	796.992	832.685	851.406	826.613	817.46	796.875	808	797.665	785.992	758.621	725.275	764.045	756.554	729.242	712.23	708.185	714.286	694.737	690.722	667.785	656.667	637.255	649.351	630.573	637.224	609.907	611.621	604.23	577.259	583.09	562.5	541.209	536.785	534.759	515.707	515.544	510.204	497.487	491.358	479.319
		1815_dose1.87_rep0	1815	malathion	1.87	0	659.443	698.997	752.688	793.233	807.692	836.653	845.528	833.333	806.452	824.49	818.182	800.797	819.672	838.174	778.656	798.419	765.625	771.318	770.115	755.725	748.12	741.573	724.265	724.265	705.036	703.571	687.5	682.594	675.768	662.207	661.13	644.013	633.758	614.197	611.621	597.598	581.121	573.913	559.322	563.38	552.778	543.716	541.555
		1815_dose2.24_rep0	1815	malathion	2.24	0	646.526	689.769	747.368	794.008	765.799	810.077	809.524	796.875	801.587	763.566	817.073	823.045	827.16	806.584	827.731	858.369	843.22	845.188	825.726	801.619	792	795.181	781.25	783.465	774.319	768.34	737.828	740.601	724.265	726.277	714.801	708.185	700.704	676.976	677.966	670	651.316	638.71	631.746	630.094	618.462	615.152	598.82
		1815_dose0.0_rep1	1815	malathion	0	1	426.036	474.836	498.829	519.9	493.976	487.981	487.562	485.075	476.427	488.491	485.861	489.637	489.637	484.293	489.529	486.842	486.842	485.488	484.211	482.85	493.404	479.058	472.868	475.827	464.646	474.619	465	456.576	445.255	453.012	435.897	422.988	432.87	423.341	426.304	420.935	409.19	404.301	389.937	387.295	377.778	369.048	363.813
		1815_dose0.374_rep1	1815	malathion	0.374	1	592.992	624.277	670.807	693.548	726.667	707.641	682.848	730.104	692.053	710.345	728.873	759.124	736.462	759.259	755.556	751.852	739.13	772.388	762.963	734.545	739.13	729.537	709.343	702.055	680.135	679.868	677.632	654.952	636.364	623.1	613.095	585.507	588.068	563.889	547.17	537.037	519.38	524.173	497.549	491.525	484.634	473.318	467.269
		1815_dose0.747_rep1	1815	malathion	0.747	1	617.564	668.731	710.963	747.368	785.978	799.242	804.598	807.692	804.781	807.087	807.087	793.774	785.156	797.619	785.992	768.061	769.231	770.115	772.727	741.697	740.876	723.404	725.979	706.294	692.833	684.746	681.208	659.091	656.051	631.579	600.601	598.82	591.837	563.38	544.959	545.699	527.559	512.755	510.101	500	483.254	479.905	464.203
		1815_dose1.12_rep1	1815	malathion	1.12	1	652.819	695.513	763.066	802.974	825.758	858.268	869.388	865.854	847.39	790.875	799.213	767.79	773.585	769.811	754.647	753.676	726.619	731.884	728.571	710.247	703.833	696.552	676.768	674.419	650.485	647.436	638.095	635.22	630.769	610.272	598.24	587.209	567.039	558.011	548.913	536.193	524.934	521.964	505.05	493.797	498.765	490.291	480.861
		1815_dose1.49_rep1	1815	malathion	1.49	1	631.268	683.706	737.931	757.143	777.372	779.851	787.879	764.045	781.609	815.261	825.203	785.992	785.156	793.651	797.619	771.318	757.576	771.318	744.361	748.148	716.364	703.571	700.704	692.308	671.233	672.297	654.485	644.013	638.978	632.911	615.385	600.601	593.472	579.251	560.563	552.486	526.738	533.512	516.796	514.066	497.462	493.766	482.759
		1815_dose1.87_rep1	1815	malathion	1.87	1	633.431	682.54	721.476	760.563	785.455	798.507	800	795.455	766.038	766.917	764.045	782.946	780.769	788.462	766.284	776.923	752.809	735.294	728.938	733.577	728.261	695.804	708.333	688.356	676.871	670	656.766	653.722	637.821	621.118	620.37	598.802	589.286	588.921	573.864	559.889	554.645	538.874	534.211	516.796	511.45	506.297	497.525
		1815_dose2.24_rep1	1815	malathion	2.24	1	628.655	666.667	726.351	760.563	763.636	796.226	800.766	804.598	790.698	791.506	755.556	769.231	762.452	781.25	793.651	804.781	794.466	795.276	782.101	754.789	769.231	755.639	741.697	723.636	722.022	712.23	705.674	698.962	682.594	680.272	667.785	653.465	647.249	650.641	620.69	617.737	608.563	595.808	588.757	570.605	571.831	569.014	559.889
		1815_dose0.0_rep2	1815	malathion	0	2	559.896	606.232	641.104	678.457	677.419	677.524	709.343	702.055	684.746	687.285	679.31	691.228	677.083	698.582	684.028	673.539	692.308	684.211	683.849	675.862	679.31	666.667	694.158	659.864	672.297	651.316	645.161	626.582	614.907	613.497	588.757	590.504	561.254	543.956	544.199	511.873	513.089	498.734	482.759	464.115	460.28	445.205	436.526
		1815_dose0.374_rep2	1815	malathion	0.374	2	589.041	637.982	687.697	698.361	709.46	714.777	723.183	722.807	736.462	732.143	764.925	764.925	773.077	800.781	796.078	784.615	786.822	773.585	779.923	753.731	753.731	744.526	725	720.848	710.345	683.502	665.563	667.752	649.682	639.751	610.942	597.633	586.705	576.705	561.983	552.846	537.234	525.641	508.816	504.95	498.789	484.634	471.963
		1815_dose0.747_rep2	1815	malathion	0.747	2	608.451	655.385	710.963	755.319	772.059	795.455	809.338	819.608	782.443	777.359	775.194	786.822	786.822	771.318	786.822	760.456	763.158	759.399	744.444	737.226	734.545	717.314	703.833	710.801	685.811	682.274	655.738	643.533	637.5	617.737	604.79	573.066	576.705	553.425	550.409	543.011	527.559	521.739	508.816	493.857	486.747	485.714	481.308
		1815_dose1.12_rep2	1815	malathion	1.12	2	646.707	703.226	760.417	786.232	818.182	843.75	829.365	858.871	826.772	811.024	796.875	783.784	799.213	789.062	766.284	745.318	758.364	751.852	747.253	742.647	725	707.317	706.294	701.031	672.241	668.874	652.733	647.619	647.799	619.195	617.021	593.472	591.176	577.143	569.444	554.945	540.107	531.746	518.041	512.755	504.975	507.426	495.122
		1815_dose1.49_rep2	1815	malathion	1.49	2	651.652	713.816	756.272	806.691	844.358	817.829	826.087	818.182	781.609	803.15	825.911	787.645	819.277	772.201	779.923	773.946	755.725	743.494	740.876	718.412	717.314	693.38	686.007	670.034	651.316	647.249	651.613	625	620.37	603.03	594.03	594.675	573.487	570.225	548.476	541.779	533.157	534.211	516.624	506.297	493.766	497.537	492.647
		1815_dose1.87_rep2	1815	malathion	1.87	2	665.644	710.963	769.504	797.753	813.23	846.774	851.24	808.765	792.969	804.781	816.327	834.025	831.933	838.174	832.653	801.619	818.182	787.402	810.484	787.402	769.231	764.259	761.364	738.806	721.014	721.014	711.744	692.042	694.444	667.774	662.252	650.327	648.208	632.911	626.168	621.538	607.251	604.167	583.09	578.348	569.405	568.627	562.327
		1815_dose2.24_rep2	1815	malathion	2.24	2	638.806	685.065	738.832	771.739	805.343	840.637	849.593	843.621	866.109	864.979	789.883	779.07	801.587	795.276	812	814.516	800.797	803.213	792.829	772.201	778.21	772.201	757.576	744.444	736.264	735.294	726.619	699.647	704.225	690.722	680.412	679.181	661.13	656.863	636.656	641.27	631.25	612.308	613.982	601.796	600.592	584.795	577.586
		4612_dose0.0_rep0	4612	malathion	0	0	1064.63	1144.93	1199.25	1194.76	1148.15	1129.96	1081.27	1044.37	1037.04	1030.3	1003.31	983.819	955.836	941.718	873.874	873.9	849.432	847.887	842.105	821.918	802.632	775.194	748.744	735.803	734.793	709.832	724.706	693.023	682.648	669.663	652.928	668.845	641.35	631.47	651.452	611.336	598.814	625.25	607.35	593.511	582.397	596.591	598.131
		4612_dose0.374_rep0	4612	malathion	0.374	0	1047.78	1188.68	1327.87	1366.81	1408.26	1475.49	1520.2	1417.84	1534.39	1543.48	1590.16	1579.23	1559.14	1537.23	1562.16	1537.23	1515.62	1459.18	1472.64	1440.59	1392.16	1387.56	1369.16	1304.55	1295.96	1243.48	1184.1	1185.95	1166.67	1134.39	1128.91	1080.15	1062.5	1021.9	1014.13	976.271	943.333	944.079	939.103	909.657	875.758	850.44	838.15
		4612_dose0.747_rep0	4612	malathion	0.747	0	1117.44	1250	1347.64	1447	1450.24	1504.95	1557.29	1600	1567.57	1659.09	1626.37	1613.26	1574.59	1584.7	1531.91	1513.23	1481.68	1484.69	1417.91	1416.67	1357.14	1364.93	1336.45	1292.24	1292.79	1233.77	1236.05	1219.41	1160.49	1169.35	1107.14	1101.17	1072.24	1058.82	1025.64	1035.84	1003.53	996.528	982.935	969.9	931.148	899.054	912.226
		4612_dose1.12_rep0	4612	malathion	1.12	0	1155.23	1223.94	1327.66	1417.04	1476.19	1587.3	1621.62	1590.16	1674.16	1620.88	1606.56	1537.63	1559.78	1537.63	1521.51	1489.47	1513.37	1561.5	1520.83	1426.4	1477.39	1398.01	1402.91	1389.42	1325.47	1311.63	1310.81	1267.86	1226.5	1244.64	1183.33	1207.47	1145.16	1164.66	1100.78	1135.14	1090.57	1058.18	1021.2	1017.79	1028.17	989.619	993.197
		4612_dose1.49_rep0	4612	malathion	1.49	0	1121.43	1268.77	1371.18	1445.5	1427.88	1666.67	1670.45	1644.44	1660.82	1768.29	1748.5	1706.59	1658.82	1704.14	1686.75	1740.96	1680.47	1721.89	1527.78	1594.44	1502.73	1554.35	1507.94	1478.72	1455.96	1446.15	1399.01	1356.1	1369.46	1373.79	1331.8	1286.36	1279.28	1222.71	1229.44	1210.3	1177.69	1205.02	1157.26	1148.59	1137.25	1136.72	1102.66
		4612_dose1.87_rep0	4612	malathion	1.87	0	1134.06	1255.06	1397.26	1473.68	1634.92	1596.77	1701.75	1738.37	1620.11	1718.56	1688.24	1715.15	1692.31	1708.33	1740.96	1616.28	1660.71	1692.31	1686.39	1656.98	1544.44	1529.73	1529.73	1543.48	1484.21	1443.3	1459.18	1407.04	1338.16	1359.22	1342.72	1320.93	1330.28	1294.64	1222.71	1240.34	1220.34	1224.58	1185.95	1225.41	1165.99	1177.87	1151.75
		4612_dose2.24_rep0	4612	malathion	2.24	0	1076.65	1211.76	1329.06	1471.7	1570.68	1541.24	1523.08	1567.71	1500	1471.5	1472.36	1525.77	1479.38	1485	1451.78	1462.31	1492.46	1494.95	1442.79	1465.35	1412.62	1420.29	1397.13	1384.98	1351.85	1376.15	1334.84	1269.91	1291.3	1256.41	1256.3	1266.67	1228.57	1188.76	1201.58	1155.64	1120.3	1126.39	1109.49	1105.45	1106.38	1026.58	1094.08
		4612_dose0.0_rep1	4612	malathion	0	1	1091.87	1154.98	1203.07	1220.47	1213.18	1143.94	1148.15	1098.18	1071.43	1052.63	1044.67	1010.14	1003.32	970.779	961.538	928.125	884.146	900	874.627	870.968	876.081	847.458	829.609	813.187	813.514	794.667	788.918	751.295	764.103	746.867	731.343	729.268	695.444	721.823	696.97	689.815	694.064	671.141	674.009	659.341	645.022	647.436	636.555
		4612_dose0.374_rep1	4612	malathion	0.374	1	1067.8	1158.09	1220.47	1293.88	1336.21	1411.76	1297.41	1353.98	1405.66	1391.3	1419.51	1474.49	1500	1459.6	1437.81	1383.5	1418.72	1347.83	1338.1	1366.67	1316.28	1339.53	1304.93	1263.16	1217.95	1167.36	1159.18	1106.72	1121.57	1095.06	1051.85	1017.92	971.831	979.381	956.811	928.571	892.745	860.606	863.095	810.888	811.111	774.194	777.487
		4612_dose0.747_rep1	4612	malathion	0.747	1	1099.29	1264	1322.03	1411.76	1478.87	1497.54	1497.46	1556.15	1582.42	1607.73	1571.43	1666.67	1604.4	1581.52	1583.78	1529.41	1523.32	1438.78	1408.87	1404.88	1330.19	1356.81	1321.1	1258.93	1213.04	1234.78	1217.57	1184.43	1133.06	1125	1073.08	1093.98	1062.27	1035.97	1010.68	986.301	982.935	943.709	922.581	906.752	889.571	893.293	850.746
		4612_dose1.12_rep1	4612	malathion	1.12	1	1100	1216.22	1307.05	1401.79	1432.56	1480.39	1533.33	1554.97	1561.86	1567.57	1565.22	1556.15	1524.32	1553.76	1486.77	1481.68	1497.44	1484.54	1455	1420.79	1395.12	1375	1393.36	1285.07	1269.06	1236.84	1207.79	1230.77	1161.16	1126.53	1161.29	1096.53	1111.54	1059.48	1059.26	1003.61	1028.17	993.103	989.619	969.595	953.795	910.256	911.95
		4612_dose1.49_rep1	4612	malathion	1.49	1	1098.25	1196.91	1343.22	1439.25	1434.58	1424.53	1500	1570.68	1560.21	1616.22	1505.26	1544.5	1489.58	1502.59	1505.15	1461.54	1437.19	1460	1427.86	1398.06	1355.45	1363.64	1363.21	1344.19	1283.11	1307.69	1283.78	1242.29	1229.44	1230.77	1208.33	1173.39	1158.73	1136.72	1104.25	1111.11	1085.82	1055.76	1062.5	1039.43	1021.05	1024.48	993.103
		4612_dose1.87_rep1	4612	malathion	1.87	1	1103.81	1211.54	1367.09	1383.26	1395.45	1447.62	1545.92	1582.89	1687.5	1603.26	1631.87	1568.31	1640.88	1636.87	1553.19	1534.76	1551.35	1528.8	1420.51	1507.61	1440	1433.5	1393.2	1360.19	1338.03	1350.23	1319.82	1275.11	1257.64	1241.38	1229.79	1208.33	1191.84	1209.02	1152	1137.25	1099.62	1098.11	1086.14	1080.88	1054.35	1053.57	1049.3
		4612_dose2.24_rep1	4612	malathion	2.24	1	1121.86	1204.63	1316.46	1343.48	1441.31	1522.39	1399.06	1309.42	1333.33	1352.94	1324.44	1304.93	1283.19	1241.38	1272.73	1224.58	1227.85	1218.49	1178.42	1189.3	1199.19	1202.43	1152.61	1163.35	1154.15	1145.1	1119.69	1122.61	1071.16	1100	1076.09	1028.07	1020.83	1013.61	986.755	970.1	938.71	954.984	934.783	947.205	926.829	914.201	868.805
		4612_dose0.0_rep2	4612	malathion	0	2	1115.94	1179.78	1219.23	1224.81	1191.57	1162.88	1083.94	1116.36	1041.24	1038.19	1030.93	996.633	966.887	967.638	935.691	949.843	911.043	893.939	859.702	860.058	858.382	834.758	848.315	818.182	817.439	806.971	763.926	783.29	768.041	751.269	736.842	730.673	750.617	702.128	691.415	697.674	681.293	683.146	690.045	674.833	678.414	661.605	656.587
		4612_dose0.374_rep2	4612	malathion	0.374	2	1131.67	1223.94	1250	1316.46	1339.06	1548.22	1546.39	1538.86	1538.86	1505.1	1531.58	1515.62	1553.19	1566.85	1502.65	1505.26	1518.13	1446.15	1424.24	1403.94	1392.16	1386.47	1341.23	1279.82	1257.78	1256.52	1218.88	1181.82	1137.65	1123.02	1096.15	1075.19	1029.2	985.765	968.858	973.154	931.818	895.57	892.966	846.154	803.977	808.333	774.194
		4612_dose0.747_rep2	4612	malathion	0.747	2	1133.33	1182.16	1275.3	1323.28	1392.07	1361.61	1473.43	1448.78	1418.27	1470.3	1461.93	1497.46	1440	1432.16	1416.67	1412.62	1393.36	1319.44	1330.28	1286.36	1278.76	1250	1226.89	1207.32	1166.01	1109.8	1099.62	1082.4	1054.74	1010.75	1003.48	976.027	970.199	947.541	930.159	866.46	869.697	837.758	836.676	833.803	798.342	778.075	741.602
		4612_dose1.12_rep2	4612	malathion	1.12	2	1140.74	1290.98	1392.07	1457.94	1539.6	1666.67	1605.56	1715.12	1745.45	1721.89	1708.33	1737.8	1718.56	1728.92	1688.62	1688.24	1649.43	1600	1527.47	1596.68	1510.64	1424.24	1402.99	1356.1	1432.04	1342.72	1309.86	1319.63	1273.54	1223.68	1191.49	1140.5	1142.28	1128.51	1130.43	1104.25	1090.91	1055.15	1040	1035.84	972.125	989.655	955.782
		4612_dose1.49_rep2	4612	malathion	1.49	2	1129.5	1253.97	1356.83	1382.88	1420.09	1543.59	1539.68	1666.67	1648.04	1606.74	1610.17	1627.12	1618.78	1582.42	1585.64	1551.91	1554.35	1603.26	1564.52	1523.81	1494.74	1463.92	1378.11	1375.61	1314.29	1336.49	1342.72	1273.97	1273.97	1235.56	1269.91	1183.76	1201.68	1206.75	1141.13	1159.36	1089.49	1119.23	1106.87	1114.94	1055.15	1029.09	1007.02
		4612_dose1.87_rep2	4612	malathion	1.87	2	1127.74	1256.1	1418.92	1520.2	1554.4	1528.21	1672.41	1796.3	1725.61	1722.89	1798.74	1725.61	1773.59	1688.62	1765.43	1678.79	1734.94	1666.67	1649.12	1647.4	1568.18	1554.95	1530.39	1516.3	1519.13	1500	1457.89	1481.87	1431.47	1424.24	1402.99	1370.19	1369.67	1293.58	1266.67	1274.34	1217.39	1223.18	1218.49	1210.97	1185.19	1172.69	1126.48
		4612_dose2.24_rep2	4612	malathion	2.24	2	1139.19	1215.69	1362.07	1415.89	1440.19	1616.22	1552.63	1655.17	1556.76	1619.32	1595.63	1594.44	1577.78	1526.88	1565.93	1535.14	1471.2	1548.91	1548.39	1537.23	1484.21	1518.32	1469.07	1461.93	1432.16	1354.37	1409.76	1401.91	1355.45	1289.59	1293.33	1235.04	1210.08	1188.52	1210.53	1164.66	1148.44	1146.72	1125.48	1101.12	1100	1083.94	1068.1
		1380_dose0.0_rep0	1380	malathion	0	0	943.061	992.62	1011.49	1046.69	972.973	954.887	940.959	881.72	877.256	828.671	844.828	815.7	803.333	754.045	757.282	752.381	708.978	705.521	683.735	693.215	641.399	649.425	624.642	616.246	626.039	588.076	582.21	590.551	587.013	558.974	569.975	545	532.02	529.412	516.827	516.667	512.881	500	495.392	481.9	482.143	477.974	471.616
		1380_dose0.374_rep0	1380	malathion	0.374	0	971.223	1030.77	1079.68	1136.75	1191.78	1247.57	1371.73	1439.56	1366.12	1452.51	1465.91	1465.52	1497.08	1417.14	1470.93	1482.76	1440.68	1430.17	1392.27	1368.98	1287.96	1329.84	1228.86	1252.48	1227.05	1198.11	1146.12	1111.11	1078.26	1072.65	1049.79	995.968	960.474	954.198	935.361	922.794	916.364	854.167	836.178	790.85	825.806	753.894	753.754
		1380_dose0.747_rep0	1380	malathion	0.747	0	1023.17	1125.54	1214.95	1284.31	1286.43	1306.45	1447.67	1470.93	1536.59	1515.34	1426.9	1455.62	1457.83	1491.12	1421.05	1388.57	1425.29	1366.67	1297.3	1362.16	1276.04	1239.58	1256.41	1228.86	1184.47	1154.93	1125	1067.57	1071.75	1053.1	1043.29	1016.88	1000	979.508	928.571	910.506	938.697	908.745	897.338	901.099	845.07	821.053	804.124
		1380_dose1.12_rep0	1380	malathion	1.12	0	1015.38	1162.28	1223.81	1308.08	1266.33	1511.9	1525	1540.37	1627.45	1574.19	1487.65	1541.4	1570.51	1540.37	1563.29	1481.71	1503.14	1454.55	1416.67	1379.31	1352.27	1367.23	1314.92	1344.26	1272.25	1268.42	1252.58	1228.86	1177.34	1142.18	1146.23	1097.67	1090.5	1044.44	1017.39	1038.79	1042.73	1008.37	955.645	935.223	944.223	929.688	905.66
		1380_dose1.49_rep0	1380	malathion	1.49	0	967.033	1086.07	1211.01	1231.88	1237.86	1274.11	1430.17	1500	1467.84	1450.87	1441.86	1438.6	1479.29	1429.41	1410.4	1404.62	1402.3	1422.86	1363.64	1300.55	1340.66	1270.27	1247.37	1274.61	1261.54	1208.96	1178.74	1141.51	1147.62	1092.17	1078.34	1085.97	1030.7	1012.77	983.122	979.339	952.381	968.128	956	945.312	960.784	903.704	872.659
		1380_dose1.87_rep0	1380	malathion	1.87	0	977.444	1110.17	1231.13	1307.69	1230.77	1412.79	1405.71	1475.9	1618.42	1562.09	1506.17	1525.32	1515.72	1512.66	1487.5	1549.38	1472.05	1469.14	1406.06	1457.83	1457.32	1446.43	1372.09	1397.66	1379.31	1405.71	1270.72	1335.16	1201.03	1213.54	1222.8	1201.01	1165.83	1189.05	1104.76	1136.15	1110.09	1065.12	1082.57	1040.36	1021.74	1016.95	987.5
		1380_dose2.24_rep0	1380	malathion	2.24	0	1027.24	1114.89	1216.98	1350.79	1322.4	1379.12	1383.72	1481.93	1420.12	1481.25	1392.86	1411.04	1285.71	1280.22	1354.65	1376.47	1320	1383.72	1327.49	1364.16	1325.84	1292.13	1265.19	1280.22	1233.7	1225.81	1216.93	1149.48	1157.36	1202.02	1149.25	1065.42	1070.42	1074.07	1059.09	1022.42	978.166	991.416	970.711	954.357	911.647	888.889	901.186
		1380_dose0.0_rep1	1380	malathion	0	1	964.029	996.337	1007.6	1066.93	984.906	962.264	933.333	923.358	884.892	857.651	851.064	806.897	817.241	793.919	776.667	763.934	727.564	738.854	727.273	702.454	686.747	681.682	648.094	658.96	633.523	612.188	612.637	601.626	579.365	560.209	577.72	546.835	525.926	534.653	516.827	504.785	502.336	500	502.283	484.163	486.667	460.699	463.362
		1380_dose0.374_rep1	1380	malathion	0.374	1	989.13	1038.76	1104.6	1119.15	1142.86	1162.04	1208.74	1236.45	1237.37	1225.49	1169.72	1231.53	1287.88	1256.41	1261.54	1265.31	1256.28	1233.83	1235	1200.98	1162.68	1172.9	1119.27	1102.68	1082.97	1060.87	1025.21	971.429	976	940.945	929.961	917.603	886.447	860.215	862.191	823.529	793.919	785.479	758.842	762.5	740.061	747.748	696.532
		1380_dose0.747_rep1	1380	malathion	0.747	1	956.044	1003.86	1163.09	1161.43	1236.71	1209.52	1284.26	1274.61	1295.34	1304.81	1317.2	1324.32	1322.58	1284.21	1290.16	1269.43	1282.05	1226.13	1211.82	1181.37	1152.38	1111.63	1104.55	1085.59	1021.64	995.708	987.448	1016.53	947.791	918.605	900.383	906.367	875.458	839.858	841.549	817.869	794.613	791.391	777.049	779.935	741.325	734.756	709.48
		1380_dose1.12_rep1	1380	malathion	1.12	1	954.704	1059.06	1108.79	1195.45	1175.12	1282.18	1285	1326.32	1319.37	1351.35	1371.58	1317.46	1312.17	1310.16	1303.66	1248.7	1191.92	1215	1214.63	1173.91	1118.48	1150.94	1119.82	1044.44	1043.29	991.453	983.333	987.654	944.223	933.333	929.961	896.947	840.58	835.125	853.571	812.721	796.552	803.39	799.331	744.337	742.138	736.025	712.991
		1380_dose1.49_rep1	1380	malathion	1.49	1	962.963	1094.65	1151.79	1203.79	1282.05	1493.98	1496.93	1497.01	1593.55	1579.62	1528.3	1490.68	1457.83	1455.09	1467.07	1446.43	1458.33	1409.36	1409.36	1385.06	1365.71	1300	1340.66	1260.64	1263.16	1239.58	1218.27	1164.18	1147.06	1140.1	1171.43	1106.48	1086.36	1040	1043.48	1034.78	987.288	1016.74	967.347	971.774	979.839	949.219	929.134
		1380_dose1.87_rep1	1380	malathion	1.87	1	956.364	1060.98	1181.42	1117.39	1191.59	1267.68	1308.51	1349.73	1333.33	1376.4	1329.73	1322.4	1326.2	1331.52	1295.7	1294.12	1253.97	1243.52	1235.9	1207.07	1155	1189.05	1119.62	1165.85	1146.92	1100	1125.58	1092.17	1063.35	1039.82	1026.55	1034.48	1004.26	966.245	962.656	975.708	931.174	913.725	910.506	915.385	882.576	891.791	885.609
		1380_dose2.24_rep1	1380	malathion	2.24	1	948.529	1027.78	1133.05	1185.19	1280	1274.11	1221.11	1303.19	1273.68	1155	1261.78	1257.89	1280.42	1248.68	1258.06	1260.64	1263.16	1263.16	1212.44	1211.34	1180.9	1154.23	1169.15	1175.61	1159.42	1089.62	1092.59	1041.1	1040.54	1008.77	991.304	945.378	934.156	934.694	912.351	903.614	890.625	915.058	881.226	884.758	824.373	850.534	815.603
		1380_dose0.0_rep2	1380	malathion	0	2	952.381	1000	1035.43	1039.06	980.989	984.436	950	916.667	890.511	863.799	822.3	783.505	752.508	755.776	745.928	709.265	686.335	693.499	675.676	646.884	644.315	604.52	603.878	576.503	554.96	550	549.223	548.469	528.967	516.049	501.217	469.048	498.824	457.077	464.692	453.933	438.053	453.362	435.897	424.947	445.833	431.818	423.935
		1380_dose0.374_rep2	1380	malathion	0.374	2	989.011	1015.44	1069.11	1153.51	1170.51	1154.55	1243.78	1293.81	1288.66	1317.2	1338.62	1358.7	1348.07	1335.16	1392.27	1316.94	1344.26	1349.73	1317.46	1286.46	1263.96	1261.31	1197.04	1173.08	1169.01	1171.3	1146.12	1138.39	1025.97	1034.48	1004.17	971.545	968.379	953.307	923.954	885.185	883.212	862.676	828.179	806.667	784.314	784.566	768.025
		1380_dose0.747_rep2	1380	malathion	0.747	2	967.153	1038.76	1167.38	1206.42	1174.31	1196.08	1301.02	1319.37	1345.95	1340.43	1333.33	1289.47	1315.79	1329.73	1312.5	1308.9	1243.78	1230	1221.67	1211.82	1132.7	1110.6	1124.42	1084.44	1070.8	1034.19	1037.97	995.885	939.271	964.286	923.077	916.03	898.876	869.091	856.115	839.858	813.793	810.169	813.333	777.778	770.968	766.773	746.835
		1380_dose1.12_rep2	1380	malathion	1.12	2	959.854	1077.87	1171.95	1169.72	1221.67	1393.44	1309.28	1303.66	1308.51	1271.28	1362.16	1329.73	1340.66	1338.8	1306.45	1281.91	1296.3	1272.25	1262.89	1227.27	1194.03	1190.24	1175.61	1127.36	1165.88	1096.77	1094.59	1074.89	1052.86	1065.5	1021.19	1008.33	1033.2	991.837	955.466	952.381	929.961	916.981	891.791	881.919	880.435	875.912	819.444
		1380_dose1.49_rep2	1380	malathion	1.49	2	974.91	1059.52	1098.29	1152.78	1168.95	1296.88	1306.88	1351.06	1355.19	1309.78	1271.74	1355.19	1359.12	1306.01	1327.96	1301.08	1275.13	1269.43	1257.73	1260.2	1195.98	1201.01	1184.08	1147.06	1144.23	1099.06	1131.46	1101.38	1100	1098.65	1047.83	1038.79	1030.04	1025.21	987.603	971.66	979.839	952.191	945.525	894.737	878.229	900	886.447
		1380_dose1.87_rep2	1380	malathion	1.87	2	948.529	1085.71	1155.56	1191.59	1273.2	1187.5	1246.23	1280.42	1250	1287.96	1264.55	1270.83	1300.52	1252.58	1207.07	1211.06	1212.87	1203.98	1143.56	1178.22	1179.61	1155.34	1142.86	1121.5	1102.33	1100.92	1077.63	1066.67	1008.77	995.745	1034.33	1025.32	971.193	995.851	971.545	960	944.223	941.634	933.852	894.737	875.94	867.647	872.263
		1380_dose2.24_rep2	1380	malathion	2.24	2	970.26	1035.57	1137.93	1151.79	1189.81	1276.38	1242.42	1285.71	1226.32	1253.89	1247.37	1248.68	1217.17	1235.6	1207.07	1244.9	1211.06	1145	1185	1174.13	1156.86	1142.86	1120.77	1140.78	1085.71	1103.29	1097.67	1086.76	1035.4	995.633	974.576	962.025	943.32	939.759	913.043	906.977	885.496	883.459	850.365	843.066	817.204	838.028	804.878
		1302A_dose0.0_rep0	1302A	malathion	0	0	6585.25	6926.27	7240.57	7058.3	7322.58	7368.42	7350.43	7008.06	7039.84	7291.19	7205.22	7417.91	7264.49	7230.22	7256.23	7269.5	7263.16	7310.34	7198.63	7250	7176.67	7219.27	7143.32	7090.32	7071.2	6984.28	7098.1	7052.96	7028.12	7034.16	6953.99	7030.49	6957.83	6939.76	6967.16	6970.59	6958.94	6967.93	6947.83	6838.07	6754.19	6788.89	6739.73
		1302A_dose0.374_rep0	1302A	malathion	0.374	0	7055.56	7394.44	7690.22	7717.95	7939.7	7384.24	7410.26	7548.39	7179.35	7131.15	6880.43	6884.61	6693.99	6508.11	6579.79	6491.89	6569.89	6370.37	6388.3	6363.64	6248.68	6236.56	6155.08	6010.53	6052.36	6036.08	5893.94	5848.48	5919.6	5771.84	5811.59	5793.43	5672.81	5644.14	5561.95	5536.8	5570.21	5516.67	5408.16	5389.56	5267.44	5334.61	5215.61
		1302A_dose0.747_rep0	1302A	malathion	0.747	0	6788.66	6613.76	6927.78	7084.75	7074.71	7393.06	7404.62	7320.44	7370.17	7144.39	7322.58	7139.04	7041.67	7077.72	6958.76	6958.97	6742.42	6849.25	6651.96	6639.02	6468.9	6433.96	6289.72	6178.9	6090.09	6004.41	5892.24	5824.79	5751.05	5719.01	5688.52	5662.65	5470.59	5455.25	5439.39	5294.78	5362.64	5274.02	5319.15	5201.39	5110.37	5151.81	5083.87
		1302A_dose1.12_rep0	1302A	malathion	1.12	0	7167.6	6836.26	7066.27	7233.13	7246.99	7113.77	7017.44	6868.57	6936.78	6865.92	6939.56	6777.17	6715.79	6647.37	6620.51	6507.61	6562.81	6425.12	6333.33	6281.69	6303.74	6151.38	6212.67	6079.65	6030.57	6047.62	6008.47	5966.53	5838.71	5899.19	5813.49	5676.92	5784.61	5719.1	5707.41	5630.43	5594.98	5630.28	5568.42	5476.35	5500	5422.95	5354.84
		1302A_dose1.49_rep0	1302A	malathion	1.49	0	6630.95	6858.9	6909.68	7231.29	7524.14	7794.33	7722.22	7527.4	7714.29	7836.73	7816.99	7764.33	7675	7558.28	7596.39	7535.29	7461.99	7275.28	7258.43	7174.86	7048.65	7036.65	6953.12	6795.92	6954.77	6731.71	6729.47	6537.04	6548.39	6520.36	6419.64	6464.91	6347.83	6293.62	6291.14	6250	6278.69	6180.72	6168	6229.57	6189.19	6130.27	6052.63
		1302A_dose1.87_rep0	1302A	malathion	1.87	0	6451.09	6727.27	7141.18	7297.14	7855.42	8023.95	8030.12	7744.19	7800	7694.44	7563.54	7732.24	7643.62	7716.58	7702.13	7694.74	7544.04	7454.55	7519.8	7529.7	7549.02	7415.46	7409.52	7308.41	7183.49	7067.26	7146.67	7126.64	7021.55	6957.81	6953.78	6941.67	6836.73	6846.15	6764	6818.9	6785.16	6752.9	6740.46	6678.03	6518.52	6643.12	6619.57
		1302A_dose2.24_rep0	1302A	malathion	2.24	0	6619.57	6802.33	6755.81	7029.41	7208.59	7254.55	6911.76	7209.58	7076.92	6988.1	7113.77	7101.19	7081.4	7000	6988.7	6949.15	6972.22	6912.09	6768.82	6785.34	6683.94	6715.74	6650	6658.42	6682.93	6557.69	6563.98	6516.43	6439.81	6450	6366.07	6293.86	6375	6244.73	6294.12	6224.07	6232.65	6200	6190.48	6128.91	6146.15	6147.73	6089.55
		1302A_dose0.0_rep1	1302A	malathion	0	1	6762.14	6960.78	7004.81	6873.3	7064.22	6821.43	6689.96	6544.68	6356.28	6259.84	6389.76	6162.26	6413.53	6322.22	6257.04	6232.88	6287.16	6243.42	6201.28	6285.27	6280.86	6334.36	6325.37	6254.34	6233.8	6143.65	6281.77	6167.12	6204.72	6179.95	6129.11	6220.84	6154.96	6052.13	6053.74	6080.65	6063.21	6114.35	6101.1	6032.61	5972.34	6008.44	5956.7
		1302A_dose0.374_rep1	1302A	malathion	0.374	1	6927.84	6994.74	6792.55	6939.89	7055.56	7033.71	7232.95	6774.73	6906.08	6937.85	6716.67	6754.1	6688.17	6510.53	6561.5	6398.96	6402.06	6404.15	6359.38	6106.6	6070	5890.55	5974.62	5762.14	5705.31	5693.78	5600	5562.79	5481.65	5448.43	5497.76	5406.11	5272.34	5261.41	5272.73	5242.91	5200.79	5103.85	5071.7	4981.62	4942.45	4845.07	4872.85
		1302A_dose0.747_rep1	1302A	malathion	0.747	1	6990.1	6979.38	7043.01	7252.75	7465.91	7232.04	7377.05	7360.22	7505.38	7319.15	7473.68	7256.54	7129.53	7324.61	7226.8	6974.62	6879.4	6845.77	6705.31	6578.95	6585.71	6511.63	6304.15	6313.64	6151.11	6096.07	5978.54	5915.61	5846.47	5805.67	5771.08	5610.24	5656.25	5532.57	5515.15	5425.45	5336.92	5328.62	5384.61	5292.52	5229.24	5196.72	5126.98
		1302A_dose1.12_rep1	1302A	malathion	1.12	1	6504.95	6761.42	7044.2	7227.27	7606.94	7351.95	7411.11	7213.9	7294.12	7319.15	7201.06	7025.51	7044.55	6906.86	6862.07	6753.62	6779.9	6660.38	6590.7	6363.23	6408.07	6299.56	6239.13	6200.87	6145.3	6181.43	6000	6056.91	5843.37	5893.7	5772.2	5741.44	5741.57	5722.22	5676.36	5613.48	5555.56	5611.11	5584.46	5531.99	5569.54	5436.89	5466.88
		1302A_dose1.49_rep1	1302A	malathion	1.49	1	6458.1	6750	6976.61	7587.88	7647.06	7827.59	7836.16	7623.6	7519.34	7392.47	7459.02	7412.7	7416.67	7409.33	7316.58	7265	7159.42	7157.14	7126.76	7088.37	7027.4	6904.98	6892.86	6737.99	6827.59	6726.5	6719.15	6585.77	6426.83	6426.88	6450.59	6388.24	6425.78	6321.84	6283.58	6313.43	6211.68	6246.38	6138.79	6186.62	6083.05	6102.39	6122.03
		1302A_dose1.87_rep1	1302A	malathion	1.87	1	6279.19	6620.88	6773.26	6969.88	7211.76	7529.41	7820.36	8081.87	8005.71	7858.76	7937.14	7856.32	7822.86	7668.54	7730.34	7659.34	7788.04	7521.51	7497.35	7473.96	7456.85	7293.53	7301.98	7173.08	7095.24	7018.69	6894.5	6787.61	6713.66	6773.91	6716.74	6651.06	6554.17	6467.21	6510.04	6484.13	6417.97	6424.12	6334.6	6254.68	6213.24	6218.18	6235.71
		1302A_dose2.24_rep1	1302A	malathion	2.24	1	6065	6170.21	6543.96	6787.36	7287.36	7315.79	7548.57	7500	7494.44	7478.02	7262.03	7207.45	7193.72	7046.63	7087.18	6994.98	6798.03	6852.22	6859.22	6767.77	6727.7	6739.34	6603.69	6628.44	6576.58	6546.67	6404.35	6400.86	6346.15	6384.94	6390.04	6340.16	6216.87	6223.11	6155.64	6100.39	6049.62	5947.37	5955.56	5945.06	5956.36	5928.57	5854.67
		1302A_dose0.0_rep2	1302A	malathion	0	2	6538.46	6855.26	7000	7156.95	7056.28	6865.85	7344.26	7404.76	7414.45	7220.59	7335.74	7362.99	7310.34	7479.45	7432.43	7533.78	7540.27	7554.82	7561.87	7486.93	7527.69	7541.94	7436.31	7472.84	7583.33	7515.72	7493.71	7515.62	7439.25	7424.61	7462.73	7422.84	7440	7363.64	7286.59	7305.14	7204.2	7188.06	7112.43	7061.58	7057.64	6948.42	6929.38
		1302A_dose0.374_rep2	1302A	malathion	0.374	2	6765.03	6870.79	6866.28	7029.24	7011.83	6988.24	6970.93	6947.98	7230.77	6937.85	6857.95	6908.57	6900	6386.24	6672.22	6497.3	6369.57	6347.59	6382.98	6130.21	6130.21	5923.08	5979.38	5969.39	5860.7	5881.19	5580.95	5695.24	5649.53	5654.38	5522.52	5564.44	5502.18	5388.19	5355.65	5329.22	5333.33	5300.4	5253.85	5135.34	5143.38	5136.69	5066.43
		1302A_dose0.747_rep2	1302A	malathion	0.747	2	7009.85	6909.55	7218.75	7666.67	7807.91	7491.8	7521.74	7508.2	7304.81	7478.72	7465.24	7394.74	7212.44	7284.21	7087.18	7106.6	6949.49	6879.4	6800	6566.67	6466.98	6453.27	6400.92	6294.12	6147.32	6048.46	5995.69	5894.07	5883.33	5813.01	5726.91	5629.92	5679.69	5617.42	5503.73	5420.29	5476.7	5402.1	5349.31	5234.9	5193.44	5222.58	5148.73
		1302A_dose1.12_rep2	1302A	malathion	1.12	2	7182.27	7020.62	6962.16	7385.48	7626.37	7475.14	7557.38	7428.57	7478.49	7244.9	7145.73	7246.23	7049.26	6942.58	6873.83	6839.45	6802.75	6702.7	6605.38	6585.15	6487.07	6465.81	6390.76	6232.65	6318.37	6250	6192.77	6043.14	6085.94	6026.72	5984.79	6052.04	5941.39	5753.57	5799.3	5782.46	5779.31	5756.85	5723.91	5653.47	5653.72	5649.68	5565.22
		1302A_dose1.49_rep2	1302A	malathion	1.49	2	6611.7	6966.48	7323.86	7414.77	7805.71	7783.78	7691.49	7459.18	7622.45	7517.95	7573.53	7397.06	7412.62	7339.71	7220.66	7278.3	7303.74	7197.25	7162.04	7118.18	7040.36	6917.03	6826.09	6768.24	6728.81	6605.04	6532.79	6549.8	6440	6313.73	6236.64	6209.92	6093.28	6102.56	6108.7	6024.91	5968.09	6024.56	5888.14	5882.15	5821.78	5803.92	5724.36
		1302A_dose1.87_rep2	1302A	malathion	1.87	2	6073.89	6321.24	6518.72	6793.48	7162.01	7234.64	7397.85	7631.02	7845.74	7768.42	7642.49	7474.23	7512.82	7561.22	7467.01	7306.93	7323.38	7302.44	7198.07	7186.6	6976.64	6944.44	6830.28	6695.07	6602.62	6545.45	6585.47	6408.33	6341.67	6213.71	6153.54	6203.92	6034.22	5962.26	5906.72	6003.68	5894.93	5864.77	5795.14	5821.31	5670.03	5689.77	5695.51
		1302A_dose2.24_rep2	1302A	malathion	2.24	2	6154.23	6422.46	6616.22	6854.75	6716.67	7083.33	7263.74	6910.53	7010.31	7041.45	7244.79	7036.08	7025.64	6954.31	6840	6870.65	6808.82	6800.97	6888.35	6863.21	6798.12	6689.81	6614.68	6484.31	6606.19	6554.59	6493.51	6393.16	6424.37	6329.17	6212.85	6173.91	6317.65	6050.19	6146.15	6022.47	6029.85	6044.61	5959.71	5942.24	5928.83	5971.63	5858.13
		3761_dose0.0_rep0	3761	malathion	0	0	3750	4063.56	4040.65	4161.16	4151.39	4163.5	4188.19	4260.07	4240.55	4362.68	4302.41	4342.56	4312.08	4431.51	4372.48	4412.75	4454.55	4478.11	4513.51	4533.78	4485.05	4500	4493.38	4449.18	4463.58	4444.44	4474.03	4433.66	4459.55	4475.57	4423.95	4382.64	4422.58	4351.27	4364.78	4351.1	4281.73	4297.21	4288.75	4229.61	4220.9	4183.43	4154.07
		3761_dose0.374_rep0	3761	malathion	0.374	0	3899.56	4123.15	4181.35	4102.15	4130.43	4205.56	4150	4261.11	4220.34	4320	4288.14	4038.25	4153.01	4171.27	4081.52	4108.7	4043.24	3962.57	4026.74	3968.91	3871.13	3887.18	3867.35	3762.38	3756.22	3746.34	3676.33	3706.73	3522.94	3569.44	3561.64	3500	3491.15	3473.91	3435.9	3398.34	3391.84	3322.71	3324.11	3292.31	3228.46	3254.61	3182.8
		3761_dose0.747_rep0	3761	malathion	0.747	0	3950.98	4181.82	4195.53	4255.68	4374.27	4426.9	4470.93	4540.23	4450	4527.78	4497.27	4540.98	4433.86	4446.24	4312.5	4286.46	4266.67	4247.47	4210	4137.93	4142.86	4112.2	3995.31	4042.86	3981.31	3890.91	3798.21	3779.74	3704.35	3699.15	3677.97	3595.83	3563.27	3552.42	3458.5	3432.43	3423.66	3460.38	3346.72	3378.18	3316.9	3217.24	3274.58
		3761_dose1.12_rep0	3761	malathion	1.12	0	4024.15	4136.13	4269.23	4514.45	4297.75	4526.01	4613.64	4596.69	4367.88	4316.06	4193.88	4290.82	4246.31	4222.77	4325.12	4283.65	4234.45	4178.4	4175.11	4141.55	4035.71	4040.54	3986.9	3965.81	3965.81	3983.12	3855.37	3871.9	3817.81	3773.81	3738.28	3713.18	3731.8	3603.7	3677.9	3583.94	3584.84	3608.54	3545.77	3467.58	3463.33	3434.21	3440.79
		3761_dose1.49_rep0	3761	malathion	1.49	0	3877.45	4106.06	4164.1	4322.75	4478.72	4355.67	4272.28	4381.91	4368.16	4430.69	4427.14	4470	4408.87	4352.94	4403.94	4373.21	4371.43	4380.95	4259.26	4189.19	4200.89	4235.56	4055.79	4017.09	4029.41	4050.42	3995.88	3951.22	3959.51	3820.31	3815.38	3750.94	3767.18	3690.04	3765.8	3659.57	3657.24	3550.52	3649.31	3575.34	3491.64	3473.51	3495.11
		3761_dose1.87_rep0	3761	malathion	1.87	0	3690.14	3949.49	4195.65	4192.31	4441.34	4790.06	4546.88	4576.53	4538.86	4412.94	4467.66	4497.51	4480.2	4435.64	4436.27	4375.61	4375.61	4330.14	4327.01	4311.32	4254.63	4224.77	4266.06	4121.62	4171.17	4150.44	4043.67	3995.73	3995.73	3962.34	3893	3918.03	3846.77	3815.26	3762.85	3727.63	3703.42	3732.82	3681.65	3579.93	3537.91	3543.17	3521.28
		3761_dose2.24_rep0	3761	malathion	2.24	0	3746.34	3898.94	4101.12	4337.21	4763.16	4993.38	4891.72	4840.76	4711.66	4542.68	4630.3	4608.43	4706.59	4590.64	4600	4697.67	4587.57	4524.86	4451.61	4351.06	4322.75	4328.04	4319.59	4299.49	4250	4188.12	4205.88	4109.52	4061.61	4037.38	4077.98	4022.52	4039.65	3905.17	3887.93	3822.03	3818.57	3753.09	3786.89	3788.62	3711.46	3568.7	3590.23
		3761_dose0.0_rep1	3761	malathion	0	1	3620.97	3967.61	3913.39	4192.77	4290.32	4342.31	4306.57	4266.19	4372.26	4293.29	4414.89	4432.06	4524.65	4496.53	4562.07	4573.43	4575.44	4577.32	4571.92	4591.84	4515.05	4579.12	4481.85	4548.17	4596.03	4522.88	4522.73	4522.88	4563.52	4542.21	4491.96	4512.9	4514.47	4408.95	4406.94	4457.14	4386.29	4371.88	4322.09	4311.93	4309.09	4227.55	4193.55
		3761_dose0.374_rep1	3761	malathion	0.374	1	3893.16	4095.89	4223.81	3994.95	4057.29	4264.86	3978.61	4075.27	3994.79	4077.78	4158.19	4092.9	4027.03	4048.39	4043.48	4000	4015.71	4058.2	4063.16	3948.98	3909.55	3811.88	3910.89	3817.73	3838.24	3734.6	3704.23	3669.77	3640.55	3621.62	3638.39	3541.48	3519.31	3497.87	3394.19	3400.81	3371.54	3345.1	3334.62	3256.51	3229.93	3173.76	3167.83
		3761_dose0.747_rep1	3761	malathion	0.747	1	3711.11	3842.11	4020.3	3954.55	4271.28	4221.05	4261.78	4173.47	4187.82	4287.18	4125	4302.56	4213.93	4227.27	4218.91	4187.19	4147.06	4165.85	4038.1	4105.77	4000	3985.92	3904.55	3868.78	3837.84	3754.39	3785.09	3696.58	3676.6	3594.14	3586.78	3559.18	3504.03	3486.17	3453.49	3403.04	3364.31	3358.97	3269.78	3296.82	3207.61	3200	3135.76
		3761_dose1.12_rep1	3761	malathion	1.12	1	3878.92	3726.41	4102.56	4363.13	4329.55	4291.21	4643.68	4430.11	4359.38	4354.17	4295	4200	4242.72	4138.76	4264.42	4191.39	4166.67	4167.44	4116.28	4072.73	4062.5	4031.25	4057.27	3948.72	3931.91	3945.15	3879.67	3840.82	3824.49	3768.92	3721.57	3675.68	3702.7	3709.43	3639.41	3602.94	3648.35	3564.29	3527.78	3510.27	3456.08	3440	3387.62
		3761_dose1.49_rep1	3761	malathion	1.49	1	3675.8	3966.18	4070.71	4191.92	4255.1	4360.41	4445	4377.99	4350.71	4251.16	4250	4322.58	4293.58	4195.56	4271.49	4222.71	4183.41	4250	4180.26	4170.21	4116.67	4116.67	4023.9	4028.11	4055.34	4000	3941.18	3904.21	3858.78	3798.48	3756.46	3744.53	3715.83	3625.44	3670.21	3614.58	3609	3548.82	3558.92	3509.93	3419.35	3426.28	3394.98
		3761_dose1.87_rep1	3761	malathion	1.87	1	3606.34	3765.85	4124.35	4148.15	4197.92	4336.79	4378.24	4479.38	4328.36	4321.78	4318.41	4300.49	4333.33	4341.58	4250	4265.7	4208.53	4262.91	4236.97	4152.78	4204.65	4148.15	4139.64	4022.03	3995.73	3957.08	3982.98	3912.5	3829.27	3820.41	3784.86	3766.54	3720.93	3670.54	3646.39	3686.79	3625.93	3578.18	3526.88	3535.46	3492.96	3463.92	3439.6
		3761_dose2.24_rep1	3761	malathion	2.24	1	3477.68	3628.02	3753.69	4020.51	4324.47	4361.7	4356.02	4350.52	4324.74	4471.5	4388.89	4277.78	4220	4218.91	4258.71	4286.43	4166.67	4129.19	4138.1	4169.08	4149.04	4151.66	4135.51	4101.85	4156.68	4000	4022.32	3929.52	3982.46	3863.83	3841.88	3798.32	3829.88	3722.45	3678.71	3690.76	3698.04	3661.48	3561.07	3588.01	3546.47	3468.86	3394.27
		3761_dose0.0_rep2	3761	malathion	0	2	3774.59	4182.2	4248.96	4283.9	4191.23	4054.69	4061.54	4250.97	4220.93	4284.09	4264.37	4297.71	4314.61	4384.03	4330.83	4292.14	4367.04	4447.37	4364.66	4411.98	4356.88	4415.09	4325.84	4323.42	4367.04	4280.44	4267.66	4246.32	4238.97	4201.47	4142.86	4093.53	4071.43	4003.52	4007.04	3895.83	3931.03	3894.2	3842.28	3782.18	3772.73	3738.85	3798.72
		3761_dose0.374_rep2	3761	malathion	0.374	2	3986.05	4185.37	4352.04	4075.76	4181.35	4440.22	4412.09	4336.96	4344.09	4311.48	4277.17	4318.92	4308.51	4232.8	4247.37	4210.26	4158.97	4200	4214.29	4136.36	4144.28	4029.56	3995.22	3947.62	3887.85	3852.53	3773.76	3753.36	3723.68	3753.25	3669.49	3605.81	3553.28	3530.36	3500	3459.14	3435.61	3421.64	3400	3298.93	3298.61	3241.5	3250
		3761_dose0.747_rep2	3761	malathion	0.747	2	3900.99	4021.62	4213.48	4401.16	4375	4371.26	4490.91	4467.46	4444.44	4622.09	4689.66	4697.14	4541.9	4551.91	4505.43	4451.61	4385.42	4360.82	4297.98	4300	4210.78	4091.79	4114.29	4107.98	3977.27	3914.41	3929.2	3813.85	3796.54	3721.52	3786.61	3773.66	3662.65	3582.68	3640.62	3617.76	3439.11	3461.25	3481.75	3453.24	3383.28	3383.28	3349.32
		3761_dose1.12_rep2	3761	malathion	1.12	2	3804.44	3904.31	4020	4116.4	4229.95	4268.82	4396.74	4470.27	4452.63	4371.13	4353.53	4253.73	4280.79	4229.27	4238.1	4266.67	4125.58	4162.04	4100	4113.12	4044.84	4017.7	4026.43	3969.57	4017.09	3928.57	3945.61	3878.05	3819.28	3816.73	3755.81	3794.57	3684.41	3625	3675.37	3656.93	3618.7	3606.38	3522.65	3484.43	3468.01	3493.29	3426.23
		3761_dose1.49_rep2	3761	malathion	1.49	2	3778.85	4035.18	4391.53	4521.05	4838.71	4685.28	4625	4704.43	4673.27	4559.24	4574.77	4596.15	4563.38	4547.95	4598.17	4518.02	4639.64	4573.33	4574.56	4452.99	4527.9	4508.55	4453.78	4364.75	4356.56	4288	4250.98	4252.92	4176.92	4128.3	4148.29	4096.3	4048.15	4003.66	4054.35	4021.58	3957.75	3891.61	3833.91	3856.16	3861.95	3847.18	3789.47
		3761_dose1.87_rep2	3761	malathion	1.87	2	3644.14	4000	4035	4231.96	4482.05	4523.08	4468.75	4540.4	4527.36	4455.88	4395.24	4383.89	4457.14	4310.19	4314.81	4366.97	4366.52	4396.4	4284.44	4301.31	4330.43	4293.86	4279.48	4234.04	4172.27	4145.83	4040.98	4028	4071.43	3956.69	3945.31	3965.65	3844.11	3887.22	3794.78	3791.82	3768.95	3679.72	3737.59	3602.08	3617.75	3583.05	3566.22
		3761_dose2.24_rep2	3761	malathion	2.24	2	3563.98	3809.05	3978.61	4200	4306.82	4593.22	4427.03	4430.85	4444.44	4331.61	4331.58	4361.26	4364.58	4379.49	4299.49	4300	4245	4193.07	4181.37	4240.2	4198.07	4218.01	4140.19	4144.86	4046.08	4105.02	4054.55	4000	3977.88	4034.93	3952.79	3902.13	3858.33	3823.77	3813.77	3718.75	3707.03	3686.05	3659	3593.28	3587.36	3562.5	3539.86
		0953_dose0.0_rep0	953	malathion	0	0	1519.68	1560.98	1727.27	1678.57	1637.93	1472.44	1057.14	1119.05	1016.39	979.058	954.082	945	949.239	888.889	890.476	885.714	880.952	868.545	859.813	848.624	837.963	862.385	858.447	840.909	831.818	824.324	842.342	829.596	831.111	818.584	814.159	823.009	805.31	814.159	812.227	814.978	811.404	820.175	797.414	793.103	799.145	791.489	789.03
		0953_dose0.374_rep0	953	malathion	0.374	0	1770.64	1725.66	1738.74	1690.27	2021.28	1718.18	1836.54	1813.73	1754.72	2043.96	1690.91	1754.72	1646.02	1550.85	1576.27	1440.94	1410.85	1378.79	1425.2	1335.82	1371.21	1335.82	1333.33	1328.47	1287.77	1269.5	1250	1256.94	1217.69	1181.21	1198.68	1169.93	1134.62	1146.5	1145.57	1104.94	1078.79	1096.39	1053.57	1064.71	1034.68	1011.36	1016.85
		0953_dose0.747_rep0	953	malathion	0.747	0	1820.75	1813.08	1888.89	1927.84	2126.44	2402.6	2493.15	2341.77	2363.64	2394.74	2287.5	2453.33	2350.65	2350.65	2389.61	2329.11	2316.46	2303.8	2250	2283.95	2192.77	2243.9	2178.57	2104.65	2104.65	2068.97	2011.11	2000	1989.25	1905.26	1876.29	1830	1772.28	1714.29	1726.41	1654.55	1587.72	1555.56	1504.13	1475.81	1407.69	1360.9	1311.59
		0953_dose1.12_rep0	953	malathion	1.12	0	1833.33	1978.72	2091.95	2000	2231.71	2216.87	2303.8	2368.42	2445.95	2432.43	2386.67	2452.05	2452.05	2445.95	2391.89	2405.41	2400	2432.43	2405.41	2386.67	2298.7	2373.33	2315.79	2298.7	2294.87	2278.48	2278.48	2209.88	2170.73	2119.05	2117.65	2011.24	1967.03	1966.67	1903.23	1863.16	1864.58	1780	1715.69	1695.24	1644.86	1612.61	1575.22
		0953_dose1.49_rep0	953	malathion	1.49	0	1715.6	1909.09	1989.13	2126.44	2127.91	2141.18	2358.97	2333.33	2320.51	2394.74	2363.64	2337.66	2368.42	2363.64	2294.87	2350.65	2262.5	2320.51	2250	2265.82	2237.5	2222.22	2120.48	2130.95	2129.41	2068.97	2011.36	2022.22	1934.78	1894.74	1864.58	1787.88	1772.28	1721.15	1691.59	1645.45	1580.36	1534.48	1525.42	1487.6	1427.42	1417.32	1363.64
		0953_dose1.87_rep0	953	malathion	1.87	0	1726.41	1865.98	2000	2152.94	2142.86	2368.42	2405.41	2355.26	2452.05	2391.89	2373.33	2360	2373.33	2373.33	2360	2253.16	2294.87	2298.7	2307.69	2256.41	2156.63	2132.53	2130.95	2117.65	2058.14	2057.47	1988.76	1977.78	1989.01	1945.65	1905.26	1822.92	1857.14	1790	1754.9	1704.76	1682.24	1636.36	1616.07	1547.83	1504.27	1471.07	1416
		0953_dose2.24_rep0	953	malathion	2.24	0	1480.32	1606.84	1764.15	1867.35	1988.89	2142.86	2094.12	2132.53	2207.32	2144.58	2156.63	2168.67	2156.63	2107.14	2154.76	2104.65	2130.95	2081.4	2081.4	2069.77	2034.48	1978.02	1978.02	1956.52	1956.99	1905.26	1854.17	1845.36	1808.08	1810	1782.18	1747.57	1704.76	1707.55	1657.41	1621.62	1598.21	1566.37	1543.1	1516.95	1483.61	1435.48	1412.7
		0953_dose0.0_rep1	953	malathion	0	1	1702.7	1573.77	1655.17	1453.85	1536.59	1392.59	1316.9	1161.49	1119.05	1075.14	1044.94	1000	1000	1011.17	983.607	983.784	983.784	983.784	968.085	973.404	963.158	963.158	942.408	937.5	917.949	943.299	928.571	923.077	923.858	924.242	924.242	913.706	918.782	938.775	914.141	914.573	914.573	895.522	891.626	906.404	892.683	879.808	866.029
		0953_dose0.374_rep1	953	malathion	0.374	1	1727.27	1637.93	1613.45	1652.17	1684.68	1646.02	1460.94	1672.57	1586.21	1747.66	1463.41	1660.55	1735.85	1573.91	1619.47	1500	1471.54	1398.44	1429.69	1381.68	1371.21	1348.15	1321.17	1253.52	1276.6	1285.71	1281.69	1250	1226.03	1208.05	1186.67	1149.35	1167.74	1151.9	1124.22	1104.94	1084.85	1077.84	1052.94	1029.07	1022.99	994.35	994.413
		0953_dose0.747_rep1	953	malathion	0.747	1	1854.37	1881.19	1898.99	2000	2021.98	1978.72	2597.22	2421.05	2513.89	2426.67	2440	2527.78	2453.33	2459.46	2459.46	2472.97	2407.89	2407.89	2407.89	2394.74	2329.11	2303.8	2287.5	2275	2219.51	2154.76	2117.65	2127.91	2056.82	1977.78	1946.24	1915.79	1865.98	1828.28	1792.08	1701.92	1700.93	1669.72	1592.92	1538.46	1500	1471.54	1417.32
		0953_dose1.12_rep1	953	malathion	1.12	1	1660.87	1700	2032.61	2000	2137.93	2246.91	2296.3	2216.87	2303.8	2459.46	2376.62	2363.64	2312.5	2329.11	2219.51	2256.1	2127.91	2151.16	2103.45	2079.55	2067.42	1967.74	1877.55	1947.37	1884.21	1876.29	1810	1776.7	1714.29	1703.7	1621.62	1616.07	1581.2	1529.41	1508.2	1444.44	1358.21	1378.79	1330.88	1307.14	1231.29	1202.7	1175.32
		0953_dose1.49_rep1	953	malathion	1.49	1	1669.57	1684.68	1989.36	2195.4	2055.56	2211.76	2174.42	2043.48	1957.89	1918.37	1858.59	1823.53	1780.95	1735.85	1728.97	1693.69	1648.65	1669.64	1628.32	1617.39	1584.75	1567.8	1512.61	1508.2	1483.87	1495.93	1464.57	1437.5	1404.58	1390.98	1328.47	1307.14	1281.69	1289.66	1241.61	1206.67	1189.54	1178.34	1137.5	1123.46	1090.91	1095.24	1052.33
		0953_dose1.87_rep1	953	malathion	1.87	1	1777.78	1731.48	2000	1907.22	2164.71	2178.57	2152.94	2104.65	2287.5	2329.11	2333.33	2333.33	2307.69	2291.14	2333.33	2265.82	2320.51	2278.48	2225	2275	2207.32	2234.57	2170.73	2117.65	2129.41	2080.46	2068.97	2000	1978.02	1956.52	1884.21	1846.94	1820	1784.31	1679.25	1666.67	1616.07	1587.72	1542.37	1500	1456	1417.32	1353.38
		0953_dose2.24_rep1	953	malathion	2.24	1	1480.62	1643.48	1546.22	1810	1887.76	2067.42	2079.55	2056.82	2079.55	2129.41	2117.65	2117.65	1989.01	2068.97	1967.03	1989.01	1945.65	1924.73	1914.89	1914.89	1787.88	1808.08	1772.28	1782.18	1701.92	1704.76	1682.24	1627.27	1598.21	1573.91	1521.37	1533.9	1500	1447.15	1420.63	1390.62	1366.41	1340.74	1316.18	1271.43	1260.56	1220.69	1158.94
		0953_dose0.0_rep2	953	malathion	0	2	1649.57	1436.09	1492.19	1350	1427.48	1319.15	1357.66	1335.71	1348.15	1343.07	1206.67	1213.33	1180.65	1205.3	1198.68	1184.21	1165.61	1160.26	1152.87	1138.36	1131.25	1125	1117.28	1085.89	1078.31	1090.36	1071.43	1077.38	1064.71	1053.25	1047.34	1046.78	1058.14	1034.68	1022.99	1045.98	1028.57	1022.6	1005.62	1000	994.505	983.696	957.447
		0953_dose0.374_rep2	953	malathion	0.374	2	1729.73	1623.93	1621.85	1621.85	1707.96	1557.38	1528.46	1413.53	1352.52	1500	1550	1472.44	1335.77	1375.94	1318.84	1321.17	1318.84	1311.59	1276.6	1246.58	1291.67	1263.89	1241.38	1238.1	1231.29	1202.7	1206.67	1205.3	1176.47	1166.67	1158.23	1151.9	1125.79	1138.36	1117.28	1090.91	1078.31	1071.43	1076.02	1046.51	1034.48	1005.65	1011.17
		0953_dose0.747_rep2	953	malathion	0.747	2	1752.21	1568	1621.85	1930	1958.33	2159.09	2258.82	2379.75	2392.41	2652.78	2506.67	2506.67	2533.33	2402.6	2428.57	2454.55	2397.44	2354.43	2325	2325	2256.1	2204.82	2277.11	2214.29	2152.94	2126.44	2078.65	2033.33	2010.87	1926.32	1937.5	1858.59	1813.73	1825.24	1710.28	1642.86	1614.04	1550.85	1525	1476.19	1410.85	1412.21	1335.77
		0953_dose1.12_rep2	953	malathion	1.12	2	1768.52	1911.76	2120.88	2157.3	2277.11	2277.11	2405.06	2367.09	2367.09	2367.09	2354.43	2256.1	2283.95	2253.01	2223.53	2162.79	2186.05	2102.27	2112.36	2055.56	2055.56	1989.13	1989.25	1957.89	1937.5	1877.55	1803.92	1796.12	1752.38	1738.32	1645.45	1619.47	1564.1	1541.67	1491.94	1456.69	1400	1365.67	1350.37	1321.43	1275.86	1222.97	1189.54
		0953_dose1.49_rep2	953	malathion	1.49	2	1651.79	1896.91	1868.69	2000	2303.8	2421.05	2303.8	2363.64	2440	2418.92	2479.45	2445.95	2453.33	2453.33	2440	2421.05	2350.65	2324.68	2333.33	2294.87	2278.48	2262.5	2250	2219.51	2192.77	2192.77	2142.86	2117.65	2000	2022.22	1956.52	1914.89	1905.26	1818.18	1772.28	1774.51	1698.11	1657.41	1621.62	1547.83	1508.47	1467.21	1432
		0953_dose1.87_rep2	953	malathion	1.87	2	1770.64	1743.12	1928.57	2113.64	2054.95	2188.24	2090.91	2296.3	2410.26	2447.37	2415.58	2350.65	2402.6	2363.64	2303.8	2303.8	2341.77	2303.8	2216.87	2259.26	2231.71	2204.82	2190.48	2117.65	2104.65	2127.91	2068.18	2113.64	2010.99	1978.49	1915.79	1896.91	1858.59	1794.12	1723.81	1710.28	1621.62	1582.61	1560.34	1529.41	1475.41	1406.25	1396.95
		0953_dose2.24_rep2	953	malathion	2.24	2	1476.92	1615.38	1792.45	1690.91	2010.87	1887.76	1915.79	1956.99	2000	1935.48	1894.74	1838.38	1896.91	2045.45	2056.82	2033.71	2022.47	2011.11	1956.52	1956.52	1936.17	1915.79	1873.68	1855.67	1836.73	1828.28	1792.08	1764.71	1764.71	1733.33	1666.67	1688.07	1589.29	1587.72	1521.37	1491.67	1463.41	1436.51	1390.62	1358.78	1348.15	1294.96	1260.56
	Plate Reader OD	index	tag	compound	dose	replicate
		0841_dose0.0_rep0	841	malathion	0	0	0.123	0.128	0.131	0.131	0.134	0.14	0.143	0.148	0.151	0.152	0.154	0.158	0.161	0.165	0.168	0.17	0.174	0.176	0.18	0.184	0.185	0.191	0.197	0.199	0.203	0.206	0.211	0.215	0.217	0.221	0.228	0.23	0.236	0.241	0.247	0.253	0.262	0.266	0.271	0.279	0.288	0.293	0.303
		0841_dose0.374_rep0	841	malathion	0.374	0	0.121	0.128	0.129	0.129	0.13	0.13	0.131	0.132	0.13	0.131	0.13	0.131	0.132	0.134	0.133	0.134	0.139	0.138	0.143	0.144	0.146	0.148	0.152	0.157	0.158	0.163	0.167	0.172	0.177	0.185	0.192	0.199	0.205	0.212	0.22	0.23	0.239	0.25	0.263	0.272	0.286	0.299	0.314
		0841_dose0.747_rep0	841	malathion	0.747	0	0.123	0.124	0.116	0.113	0.113	0.111	0.118	0.119	0.118	0.123	0.125	0.128	0.131	0.132	0.136	0.136	0.14	0.14	0.143	0.146	0.15	0.152	0.155	0.16	0.162	0.167	0.171	0.176	0.18	0.186	0.191	0.197	0.2	0.208	0.217	0.227	0.231	0.24	0.248	0.258	0.269	0.278	0.289
		0841_dose1.12_rep0	841	malathion	1.12	0	0.121	0.118	0.105	0.102	0.103	0.103	0.105	0.11	0.109	0.115	0.116	0.119	0.123	0.128	0.129	0.131	0.135	0.137	0.14	0.143	0.144	0.151	0.151	0.154	0.159	0.161	0.166	0.167	0.173	0.176	0.181	0.185	0.19	0.195	0.201	0.207	0.217	0.218	0.224	0.234	0.24	0.251	0.257
		0841_dose1.49_rep0	841	malathion	1.49	0	0.123	0.132	0.112	0.112	0.112	0.114	0.115	0.118	0.119	0.123	0.129	0.13	0.131	0.13	0.134	0.135	0.138	0.142	0.145	0.145	0.148	0.151	0.156	0.158	0.162	0.166	0.168	0.171	0.175	0.182	0.183	0.189	0.195	0.196	0.202	0.207	0.214	0.223	0.226	0.233	0.238	0.25	0.256
		0841_dose1.87_rep0	841	malathion	1.87	0	0.11	0.107	0.109	0.109	0.11	0.111	0.116	0.116	0.12	0.123	0.126	0.129	0.133	0.14	0.141	0.145	0.149	0.153	0.159	0.161	0.166	0.17	0.173	0.178	0.185	0.189	0.195	0.201	0.205	0.21	0.215	0.219	0.226	0.228	0.235	0.241	0.246	0.252	0.257	0.265	0.269	0.276	0.284
		0841_dose2.24_rep0	841	malathion	2.24	0	0.11	0.109	0.108	0.108	0.107	0.111	0.117	0.12	0.123	0.124	0.128	0.13	0.132	0.135	0.134	0.138	0.142	0.144	0.147	0.148	0.148	0.153	0.159	0.159	0.164	0.166	0.167	0.171	0.175	0.175	0.182	0.184	0.187	0.192	0.194	0.197	0.201	0.206	0.209	0.212	0.217	0.222	0.227
		0841_dose0.0_rep1	841	malathion	0	1	0.123	0.129	0.129	0.133	0.135	0.138	0.14	0.142	0.146	0.151	0.153	0.157	0.161	0.163	0.167	0.171	0.174	0.176	0.18	0.182	0.185	0.188	0.193	0.194	0.2	0.203	0.207	0.211	0.215	0.221	0.224	0.228	0.232	0.237	0.243	0.247	0.253	0.259	0.265	0.272	0.279	0.286	0.294
		0841_dose0.374_rep1	841	malathion	0.374	1	0.126	0.126	0.125	0.128	0.129	0.13	0.132	0.131	0.132	0.131	0.134	0.135	0.133	0.133	0.135	0.137	0.14	0.141	0.145	0.146	0.147	0.15	0.153	0.158	0.162	0.166	0.171	0.176	0.181	0.187	0.194	0.201	0.21	0.219	0.227	0.235	0.245	0.257	0.268	0.282	0.295	0.31	0.325
		0841_dose0.747_rep1	841	malathion	0.747	1	0.129	0.124	0.123	0.123	0.121	0.127	0.129	0.131	0.134	0.131	0.133	0.135	0.137	0.138	0.14	0.141	0.141	0.143	0.147	0.148	0.152	0.155	0.158	0.162	0.166	0.169	0.171	0.178	0.184	0.189	0.195	0.203	0.21	0.219	0.225	0.235	0.241	0.254	0.264	0.275	0.286	0.299	0.311
		0841_dose1.12_rep1	841	malathion	1.12	1	0.115	0.106	0.106	0.104	0.108	0.111	0.115	0.116	0.117	0.123	0.125	0.127	0.129	0.131	0.134	0.134	0.137	0.138	0.142	0.145	0.15	0.151	0.155	0.157	0.162	0.163	0.169	0.172	0.175	0.179	0.182	0.189	0.193	0.2	0.205	0.212	0.219	0.225	0.234	0.241	0.251	0.259	0.267
		0841_dose1.49_rep1	841	malathion	1.49	1	0.134	0.136	0.119	0.118	0.119	0.121	0.123	0.127	0.127	0.132	0.135	0.135	0.136	0.141	0.141	0.14	0.142	0.145	0.147	0.15	0.154	0.158	0.163	0.164	0.168	0.171	0.174	0.177	0.182	0.186	0.192	0.197	0.203	0.207	0.215	0.219	0.23	0.236	0.243	0.252	0.263	0.272	0.279
		0841_dose1.87_rep1	841	malathion	1.87	1	0.111	0.105	0.107	0.105	0.106	0.104	0.111	0.112	0.115	0.12	0.123	0.124	0.127	0.131	0.132	0.134	0.137	0.138	0.142	0.144	0.147	0.15	0.153	0.156	0.16	0.163	0.167	0.168	0.173	0.177	0.179	0.183	0.188	0.191	0.195	0.199	0.206	0.21	0.217	0.222	0.228	0.233	0.24
		0841_dose2.24_rep1	841	malathion	2.24	1	0.111	0.111	0.11	0.109	0.108	0.113	0.113	0.118	0.123	0.125	0.13	0.131	0.133	0.138	0.138	0.138	0.142	0.144	0.15	0.147	0.149	0.153	0.154	0.156	0.16	0.163	0.166	0.168	0.17	0.173	0.177	0.18	0.184	0.187	0.191	0.191	0.197	0.201	0.203	0.21	0.216	0.22	0.224
		0841_dose0.0_rep2	841	malathion	0	2	0.129	0.132	0.131	0.135	0.136	0.143	0.142	0.148	0.153	0.158	0.159	0.161	0.165	0.167	0.17	0.172	0.176	0.179	0.184	0.186	0.19	0.194	0.196	0.2	0.203	0.206	0.21	0.217	0.221	0.225	0.23	0.237	0.239	0.245	0.249	0.257	0.263	0.267	0.275	0.283	0.29	0.292	0.302
		0841_dose0.374_rep2	841	malathion	0.374	2	0.122	0.125	0.128	0.131	0.13	0.131	0.13	0.132	0.13	0.133	0.133	0.138	0.134	0.135	0.138	0.14	0.142	0.141	0.146	0.147	0.149	0.155	0.156	0.161	0.163	0.168	0.172	0.178	0.185	0.19	0.197	0.204	0.212	0.222	0.228	0.238	0.246	0.258	0.27	0.283	0.297	0.313	0.327
		0841_dose0.747_rep2	841	malathion	0.747	2	0.135	0.136	0.137	0.12	0.12	0.119	0.122	0.126	0.13	0.132	0.134	0.134	0.135	0.135	0.14	0.141	0.141	0.145	0.146	0.149	0.152	0.158	0.16	0.163	0.168	0.172	0.179	0.184	0.189	0.196	0.202	0.209	0.216	0.226	0.234	0.241	0.253	0.264	0.275	0.288	0.299	0.315	0.331
		0841_dose1.12_rep2	841	malathion	1.12	2	0.117	0.105	0.103	0.108	0.106	0.105	0.108	0.111	0.116	0.119	0.12	0.124	0.128	0.129	0.131	0.134	0.136	0.138	0.141	0.144	0.146	0.15	0.152	0.155	0.16	0.162	0.166	0.169	0.173	0.178	0.183	0.186	0.192	0.198	0.203	0.21	0.216	0.225	0.231	0.24	0.248	0.256	0.267
		0841_dose1.49_rep2	841	malathion	1.49	2	0.132	0.136	0.121	0.122	0.12	0.122	0.129	0.13	0.134	0.134	0.135	0.138	0.136	0.136	0.14	0.141	0.143	0.146	0.149	0.152	0.154	0.156	0.16	0.163	0.167	0.171	0.176	0.178	0.185	0.191	0.195	0.2	0.209	0.213	0.219	0.228	0.238	0.245	0.252	0.263	0.271	0.283	0.292
		0841_dose1.87_rep2	841	malathion	1.87	2	0.116	0.114	0.117	0.117	0.115	0.123	0.119	0.122	0.124	0.125	0.131	0.136	0.139	0.139	0.144	0.146	0.15	0.153	0.157	0.162	0.165	0.17	0.175	0.177	0.182	0.185	0.192	0.194	0.2	0.203	0.208	0.212	0.217	0.22	0.226	0.23	0.235	0.242	0.246	0.256	0.26	0.266	0.274
		0841_dose2.24_rep2	841	malathion	2.24	2	0.106	0.103	0.105	0.1	0.104	0.104	0.106	0.107	0.112	0.113	0.114	0.117	0.12	0.125	0.125	0.129	0.13	0.134	0.142	0.138	0.142	0.146	0.146	0.148	0.154	0.154	0.157	0.159	0.163	0.166	0.169	0.17	0.175	0.178	0.18	0.184	0.19	0.193	0.198	0.198	0.202	0.208	0.21
		4150_dose0.0_rep0	4150	malathion	0	0	0.125	0.135	0.139	0.14	0.141	0.145	0.148	0.151	0.154	0.156	0.159	0.163	0.167	0.171	0.173	0.176	0.179	0.183	0.186	0.187	0.192	0.197	0.203	0.204	0.209	0.212	0.218	0.22	0.223	0.229	0.232	0.237	0.242	0.247	0.253	0.258	0.265	0.271	0.277	0.282	0.29	0.295	0.305
		4150_dose0.374_rep0	4150	malathion	0.374	0	0.12	0.121	0.116	0.121	0.12	0.124	0.122	0.126	0.129	0.128	0.13	0.134	0.136	0.136	0.137	0.141	0.141	0.144	0.146	0.148	0.149	0.153	0.155	0.158	0.16	0.165	0.168	0.17	0.176	0.179	0.186	0.191	0.197	0.203	0.208	0.216	0.225	0.234	0.242	0.254	0.263	0.273	0.283
		4150_dose0.747_rep0	4150	malathion	0.747	0	0.12	0.124	0.105	0.102	0.107	0.106	0.108	0.112	0.114	0.118	0.12	0.124	0.127	0.129	0.132	0.135	0.136	0.139	0.142	0.146	0.149	0.15	0.155	0.157	0.161	0.165	0.168	0.171	0.176	0.181	0.185	0.19	0.196	0.201	0.209	0.215	0.223	0.229	0.239	0.246	0.256	0.266	0.276
		4150_dose1.12_rep0	4150	malathion	1.12	0	0.107	0.103	0.104	0.103	0.102	0.105	0.107	0.104	0.105	0.11	0.115	0.115	0.117	0.12	0.126	0.129	0.132	0.134	0.138	0.139	0.143	0.147	0.151	0.153	0.158	0.161	0.164	0.168	0.17	0.174	0.178	0.182	0.186	0.191	0.197	0.202	0.208	0.214	0.219	0.227	0.234	0.241	0.248
		4150_dose1.49_rep0	4150	malathion	1.49	0	0.116	0.113	0.104	0.102	0.102	0.103	0.101	0.1	0.101	0.104	0.105	0.107	0.111	0.111	0.115	0.119	0.126	0.131	0.134	0.134	0.139	0.143	0.147	0.149	0.153	0.155	0.159	0.161	0.165	0.168	0.172	0.177	0.179	0.183	0.186	0.191	0.197	0.201	0.204	0.211	0.218	0.224	0.228
		4150_dose1.87_rep0	4150	malathion	1.87	0	0.099	0.097	0.096	0.098	0.095	0.092	0.094	0.094	0.095	0.096	0.095	0.094	0.099	0.095	0.097	0.101	0.102	0.104	0.105	0.107	0.111	0.115	0.117	0.12	0.124	0.125	0.13	0.134	0.138	0.142	0.148	0.151	0.154	0.159	0.163	0.166	0.17	0.173	0.176	0.18	0.182	0.188	0.189
		4150_dose2.24_rep0	4150	malathion	2.24	0	0.103	0.103	0.101	0.099	0.098	0.098	0.101	0.1	0.104	0.103	0.107	0.11	0.112	0.113	0.116	0.117	0.121	0.126	0.13	0.132	0.133	0.137	0.14	0.141	0.144	0.145	0.148	0.151	0.155	0.157	0.16	0.161	0.165	0.169	0.171	0.172	0.176	0.178	0.181	0.185	0.188	0.194	0.195
		4150_dose0.0_rep1	4150	malathion	0	1	0.127	0.134	0.141	0.142	0.139	0.142	0.144	0.148	0.15	0.155	0.16	0.164	0.166	0.168	0.171	0.173	0.176	0.18	0.183	0.186	0.189	0.193	0.195	0.201	0.204	0.208	0.213	0.218	0.22	0.225	0.229	0.233	0.238	0.242	0.247	0.254	0.259	0.263	0.272	0.277	0.283	0.292	0.295
		4150_dose0.374_rep1	4150	malathion	0.374	1	0.12	0.12	0.115	0.115	0.117	0.116	0.12	0.123	0.128	0.132	0.131	0.131	0.134	0.137	0.138	0.141	0.139	0.143	0.147	0.148	0.152	0.153	0.158	0.16	0.161	0.166	0.169	0.172	0.176	0.183	0.187	0.192	0.197	0.207	0.212	0.219	0.227	0.236	0.244	0.255	0.265	0.273	0.285
		4150_dose0.747_rep1	4150	malathion	0.747	1	0.122	0.124	0.105	0.102	0.104	0.102	0.105	0.109	0.111	0.116	0.118	0.122	0.128	0.129	0.132	0.133	0.137	0.138	0.144	0.144	0.148	0.15	0.153	0.157	0.161	0.164	0.168	0.172	0.175	0.181	0.186	0.19	0.196	0.201	0.208	0.213	0.221	0.229	0.234	0.244	0.252	0.263	0.272
		4150_dose1.12_rep1	4150	malathion	1.12	1	0.113	0.105	0.104	0.104	0.108	0.105	0.111	0.115	0.115	0.116	0.122	0.125	0.129	0.132	0.135	0.137	0.14	0.144	0.146	0.148	0.151	0.157	0.159	0.161	0.165	0.17	0.172	0.176	0.179	0.184	0.187	0.192	0.199	0.202	0.208	0.214	0.22	0.228	0.234	0.242	0.254	0.261	0.27
		4150_dose1.49_rep1	4150	malathion	1.49	1	0.12	0.109	0.103	0.102	0.104	0.103	0.102	0.101	0.103	0.102	0.104	0.11	0.112	0.115	0.118	0.122	0.126	0.132	0.137	0.137	0.14	0.142	0.147	0.15	0.154	0.155	0.158	0.163	0.166	0.169	0.174	0.177	0.181	0.185	0.188	0.193	0.198	0.202	0.206	0.213	0.218	0.224	0.229
		4150_dose1.87_rep1	4150	malathion	1.87	1	0.103	0.098	0.104	0.099	0.096	0.098	0.1	0.098	0.101	0.101	0.099	0.102	0.105	0.107	0.108	0.112	0.114	0.118	0.124	0.127	0.129	0.133	0.137	0.141	0.145	0.149	0.152	0.155	0.161	0.163	0.169	0.168	0.174	0.178	0.181	0.183	0.189	0.191	0.197	0.199	0.204	0.216	0.211
		4150_dose2.24_rep1	4150	malathion	2.24	1	0.105	0.104	0.102	0.1	0.101	0.106	0.102	0.104	0.104	0.106	0.105	0.106	0.11	0.113	0.112	0.116	0.117	0.122	0.126	0.126	0.129	0.136	0.14	0.144	0.145	0.149	0.152	0.153	0.155	0.157	0.161	0.162	0.163	0.166	0.169	0.172	0.176	0.178	0.181	0.182	0.186	0.193	0.194
		4150_dose0.0_rep2	4150	malathion	0	2	0.127	0.135	0.137	0.134	0.136	0.139	0.142	0.147	0.151	0.154	0.159	0.163	0.163	0.168	0.17	0.174	0.177	0.181	0.185	0.188	0.192	0.195	0.199	0.202	0.206	0.212	0.214	0.22	0.221	0.225	0.229	0.235	0.239	0.244	0.248	0.256	0.262	0.268	0.277	0.283	0.288	0.297	0.302
		4150_dose0.374_rep2	4150	malathion	0.374	2	0.129	0.132	0.127	0.124	0.13	0.128	0.129	0.133	0.133	0.137	0.137	0.137	0.139	0.141	0.142	0.142	0.144	0.146	0.148	0.149	0.153	0.154	0.158	0.162	0.164	0.165	0.17	0.172	0.177	0.183	0.188	0.191	0.198	0.204	0.213	0.224	0.228	0.24	0.245	0.254	0.266	0.274	0.287
		4150_dose0.747_rep2	4150	malathion	0.747	2	0.127	0.133	0.105	0.109	0.108	0.108	0.108	0.111	0.116	0.118	0.122	0.128	0.128	0.13	0.133	0.138	0.141	0.142	0.145	0.148	0.15	0.153	0.155	0.159	0.162	0.166	0.17	0.173	0.176	0.181	0.186	0.191	0.194	0.199	0.207	0.215	0.22	0.227	0.236	0.245	0.253	0.259	0.269
		4150_dose1.12_rep2	4150	malathion	1.12	2	0.106	0.099	0.1	0.101	0.098	0.101	0.104	0.102	0.101	0.105	0.105	0.106	0.108	0.113	0.117	0.118	0.12	0.125	0.129	0.133	0.135	0.138	0.142	0.145	0.148	0.151	0.155	0.157	0.163	0.166	0.168	0.17	0.175	0.177	0.182	0.187	0.191	0.198	0.2	0.206	0.211	0.218	0.223
		4150_dose1.49_rep2	4150	malathion	1.49	2	0.123	0.102	0.104	0.103	0.107	0.107	0.107	0.113	0.108	0.113	0.118	0.122	0.125	0.128	0.13	0.134	0.138	0.141	0.144	0.149	0.15	0.154	0.157	0.159	0.164	0.169	0.171	0.174	0.179	0.182	0.185	0.19	0.192	0.197	0.201	0.207	0.209	0.216	0.219	0.225	0.233	0.237	0.242
		4150_dose1.87_rep2	4150	malathion	1.87	2	0.104	0.106	0.103	0.101	0.099	0.098	0.101	0.102	0.108	0.106	0.107	0.112	0.119	0.121	0.121	0.125	0.129	0.131	0.137	0.139	0.139	0.142	0.145	0.147	0.154	0.155	0.16	0.161	0.167	0.17	0.172	0.174	0.179	0.182	0.187	0.188	0.192	0.198	0.202	0.208	0.213	0.216	0.22
		4150_dose2.24_rep2	4150	malathion	2.24	2	0.095	0.087	0.086	0.083	0.081	0.088	0.084	0.087	0.089	0.087	0.09	0.087	0.088	0.088	0.091	0.094	0.093	0.095	0.097	0.097	0.099	0.1	0.101	0.101	0.105	0.105	0.107	0.109	0.111	0.113	0.116	0.117	0.12	0.121	0.122	0.126	0.128	0.132	0.136	0.139	0.144	0.145	0.15
		5502_dose0.0_rep0	5502	malathion	0	0	0.146	0.146	0.144	0.153	0.154	0.16	0.161	0.162	0.169	0.176	0.186	0.197	0.208	0.204	0.211	0.216	0.217	0.223	0.225	0.23	0.233	0.235	0.236	0.241	0.243	0.244	0.245	0.247	0.252	0.25	0.252	0.256	0.257	0.26	0.262	0.264	0.271	0.27	0.274	0.278	0.286	0.287	0.292
		5502_dose0.374_rep0	5502	malathion	0.374	0	0.122	0.125	0.126	0.129	0.132	0.132	0.126	0.125	0.126	0.13	0.125	0.126	0.129	0.132	0.133	0.138	0.144	0.142	0.146	0.149	0.153	0.155	0.158	0.162	0.164	0.168	0.171	0.174	0.177	0.181	0.185	0.196	0.192	0.196	0.202	0.204	0.209	0.214	0.222	0.225	0.231	0.237	0.242
		5502_dose0.747_rep0	5502	malathion	0.747	0	0.163	0.158	0.152	0.146	0.143	0.145	0.144	0.145	0.146	0.145	0.149	0.15	0.151	0.157	0.16	0.161	0.165	0.168	0.174	0.176	0.181	0.183	0.189	0.194	0.197	0.2	0.206	0.212	0.22	0.221	0.224	0.229	0.235	0.24	0.245	0.251	0.254	0.263	0.269	0.276	0.283	0.29	0.299
		5502_dose1.12_rep0	5502	malathion	1.12	0	0.146	0.142	0.136	0.132	0.129	0.132	0.128	0.132	0.131	0.134	0.136	0.138	0.142	0.144	0.146	0.151	0.157	0.16	0.166	0.167	0.173	0.178	0.182	0.184	0.189	0.193	0.198	0.2	0.205	0.211	0.212	0.22	0.223	0.229	0.233	0.237	0.243	0.249	0.254	0.261	0.265	0.272	0.277
		5502_dose1.49_rep0	5502	malathion	1.49	0	0.131	0.126	0.124	0.122	0.123	0.124	0.126	0.124	0.125	0.128	0.128	0.131	0.134	0.136	0.137	0.142	0.146	0.15	0.154	0.157	0.16	0.166	0.171	0.173	0.177	0.182	0.186	0.191	0.193	0.199	0.202	0.206	0.21	0.217	0.22	0.225	0.23	0.236	0.239	0.245	0.25	0.254	0.262
		5502_dose1.87_rep0	5502	malathion	1.87	0	0.13	0.124	0.12	0.121	0.117	0.118	0.12	0.118	0.119	0.117	0.119	0.12	0.123	0.127	0.131	0.133	0.137	0.141	0.145	0.148	0.152	0.157	0.161	0.166	0.167	0.172	0.176	0.182	0.186	0.191	0.194	0.198	0.202	0.208	0.213	0.216	0.221	0.224	0.231	0.234	0.237	0.242	0.247
		5502_dose2.24_rep0	5502	malathion	2.24	0	0.124	0.12	0.119	0.118	0.114	0.112	0.11	0.112	0.111	0.11	0.112	0.114	0.116	0.115	0.119	0.123	0.123	0.124	0.128	0.132	0.135	0.139	0.141	0.142	0.146	0.15	0.153	0.156	0.163	0.169	0.172	0.173	0.177	0.181	0.185	0.188	0.191	0.197	0.198	0.206	0.21	0.214	0.219
		5502_dose0.0_rep1	5502	malathion	0	1	0.16	0.163	0.158	0.161	0.162	0.171	0.184	0.202	0.218	0.218	0.225	0.226	0.232	0.237	0.243	0.247	0.247	0.254	0.259	0.258	0.262	0.261	0.265	0.268	0.267	0.268	0.274	0.272	0.276	0.277	0.278	0.281	0.283	0.287	0.288	0.289	0.292	0.295	0.3	0.303	0.306	0.309	0.317
		5502_dose0.374_rep1	5502	malathion	0.374	1	0.145	0.144	0.145	0.145	0.141	0.143	0.141	0.139	0.137	0.144	0.148	0.146	0.148	0.146	0.148	0.151	0.152	0.157	0.157	0.162	0.163	0.166	0.17	0.175	0.174	0.177	0.179	0.184	0.187	0.192	0.195	0.2	0.203	0.207	0.213	0.218	0.222	0.229	0.234	0.237	0.247	0.254	0.259
		5502_dose0.747_rep1	5502	malathion	0.747	1	0.145	0.143	0.141	0.137	0.133	0.133	0.133	0.133	0.136	0.139	0.141	0.149	0.148	0.153	0.155	0.16	0.163	0.164	0.171	0.175	0.177	0.182	0.186	0.191	0.195	0.2	0.202	0.209	0.213	0.216	0.221	0.226	0.231	0.237	0.242	0.245	0.253	0.257	0.265	0.275	0.276	0.285	0.289
		5502_dose1.12_rep1	5502	malathion	1.12	1	0.149	0.143	0.141	0.139	0.137	0.138	0.139	0.143	0.144	0.147	0.149	0.153	0.158	0.163	0.163	0.165	0.17	0.17	0.174	0.175	0.18	0.185	0.188	0.193	0.194	0.199	0.204	0.207	0.211	0.213	0.22	0.224	0.229	0.233	0.236	0.241	0.248	0.253	0.259	0.264	0.271	0.276	0.284
		5502_dose1.49_rep1	5502	malathion	1.49	1	0.127	0.127	0.124	0.125	0.124	0.123	0.126	0.123	0.125	0.128	0.13	0.133	0.137	0.14	0.144	0.147	0.152	0.155	0.158	0.16	0.164	0.17	0.173	0.175	0.18	0.184	0.188	0.191	0.194	0.2	0.204	0.208	0.213	0.216	0.22	0.224	0.229	0.234	0.238	0.242	0.247	0.252	0.258
		5502_dose1.87_rep1	5502	malathion	1.87	1	0.145	0.14	0.136	0.142	0.138	0.138	0.14	0.138	0.14	0.14	0.143	0.147	0.15	0.154	0.152	0.155	0.156	0.159	0.164	0.166	0.172	0.175	0.179	0.182	0.187	0.19	0.195	0.197	0.201	0.205	0.211	0.213	0.218	0.224	0.23	0.232	0.235	0.24	0.246	0.249	0.254	0.26	0.265
		5502_dose2.24_rep1	5502	malathion	2.24	1	0.13	0.127	0.125	0.122	0.12	0.117	0.116	0.117	0.117	0.117	0.12	0.12	0.124	0.127	0.129	0.13	0.133	0.139	0.141	0.144	0.146	0.15	0.154	0.155	0.159	0.163	0.166	0.169	0.172	0.179	0.181	0.184	0.19	0.193	0.199	0.202	0.207	0.211	0.213	0.218	0.223	0.229	0.232
		5502_dose0.0_rep2	5502	malathion	0	2	0.166	0.165	0.166	0.169	0.179	0.189	0.191	0.197	0.209	0.21	0.213	0.217	0.225	0.227	0.231	0.23	0.237	0.238	0.246	0.248	0.249	0.249	0.253	0.253	0.253	0.253	0.256	0.255	0.257	0.261	0.263	0.266	0.268	0.274	0.27	0.276	0.276	0.283	0.287	0.289	0.295	0.297	0.3
		5502_dose0.374_rep2	5502	malathion	0.374	2	0.16	0.154	0.153	0.152	0.156	0.155	0.156	0.151	0.164	0.153	0.157	0.157	0.164	0.163	0.17	0.168	0.171	0.171	0.175	0.178	0.18	0.185	0.186	0.188	0.196	0.197	0.198	0.2	0.206	0.208	0.215	0.218	0.222	0.225	0.231	0.236	0.241	0.261	0.256	0.265	0.271	0.274	0.283
		5502_dose0.747_rep2	5502	malathion	0.747	2	0.139	0.14	0.132	0.132	0.126	0.128	0.129	0.13	0.131	0.132	0.134	0.135	0.138	0.142	0.143	0.147	0.15	0.155	0.161	0.165	0.168	0.173	0.177	0.181	0.187	0.19	0.194	0.198	0.204	0.21	0.212	0.216	0.221	0.228	0.233	0.239	0.241	0.248	0.253	0.259	0.268	0.271	0.277
		5502_dose1.12_rep2	5502	malathion	1.12	2	0.129	0.125	0.123	0.117	0.119	0.117	0.115	0.118	0.119	0.121	0.121	0.125	0.129	0.131	0.134	0.139	0.145	0.147	0.152	0.156	0.161	0.166	0.171	0.174	0.178	0.184	0.185	0.19	0.195	0.199	0.204	0.207	0.213	0.219	0.223	0.226	0.234	0.236	0.242	0.249	0.254	0.26	0.266
		5502_dose1.49_rep2	5502	malathion	1.49	2	0.126	0.121	0.117	0.116	0.12	0.117	0.118	0.116	0.117	0.119	0.122	0.124	0.126	0.126	0.132	0.133	0.137	0.141	0.146	0.151	0.153	0.159	0.164	0.167	0.17	0.176	0.179	0.186	0.188	0.194	0.198	0.202	0.207	0.21	0.215	0.219	0.225	0.228	0.232	0.24	0.243	0.245	0.253
		5502_dose1.87_rep2	5502	malathion	1.87	2	0.189	0.172	0.167	0.163	0.172	0.168	0.176	0.183	0.185	0.192	0.189	0.192	0.191	0.193	0.193	0.195	0.197	0.2	0.202	0.201	0.206	0.209	0.212	0.216	0.216	0.223	0.225	0.23	0.232	0.237	0.239	0.245	0.246	0.251	0.257	0.26	0.268	0.272	0.276	0.281	0.289	0.294	0.298
		5502_dose2.24_rep2	5502	malathion	2.24	2	0.122	0.118	0.118	0.112	0.11	0.111	0.113	0.113	0.114	0.118	0.12	0.12	0.122	0.124	0.125	0.126	0.128	0.129	0.131	0.134	0.136	0.138	0.14	0.142	0.145	0.147	0.149	0.152	0.155	0.157	0.16	0.162	0.165	0.169	0.173	0.176	0.179	0.183	0.187	0.191	0.194	0.198	0.202
		1358_dose0.0_rep0	1358	malathion	0	0	0.195	0.193	0.189	0.187	0.196	0.21	0.212	0.229	0.233	0.247	0.239	0.246	0.251	0.256	0.257	0.259	0.26	0.266	0.269	0.272	0.281	0.278	0.281	0.286	0.286	0.286	0.289	0.294	0.294	0.297	0.297	0.305	0.306	0.308	0.313	0.317	0.323	0.329	0.332	0.334	0.341	0.346	0.352
		1358_dose0.374_rep0	1358	malathion	0.374	0	0.136	0.135	0.132	0.135	0.132	0.13	0.133	0.129	0.13	0.132	0.133	0.135	0.136	0.142	0.142	0.145	0.146	0.15	0.153	0.158	0.159	0.164	0.166	0.169	0.171	0.177	0.179	0.185	0.186	0.189	0.194	0.199	0.204	0.207	0.213	0.218	0.223	0.226	0.233	0.239	0.247	0.253	0.259
		1358_dose0.747_rep0	1358	malathion	0.747	0	0.138	0.138	0.133	0.12	0.119	0.12	0.12	0.12	0.12	0.122	0.123	0.122	0.127	0.129	0.131	0.135	0.138	0.14	0.146	0.152	0.156	0.161	0.165	0.17	0.173	0.179	0.184	0.19	0.195	0.199	0.201	0.207	0.212	0.218	0.221	0.228	0.232	0.236	0.242	0.248	0.255	0.26	0.267
		1358_dose1.12_rep0	1358	malathion	1.12	0	0.118	0.114	0.11	0.108	0.105	0.108	0.105	0.105	0.107	0.111	0.113	0.114	0.117	0.12	0.122	0.125	0.129	0.135	0.141	0.144	0.149	0.153	0.157	0.159	0.163	0.168	0.172	0.176	0.18	0.186	0.188	0.194	0.199	0.205	0.208	0.214	0.217	0.221	0.226	0.232	0.237	0.243	0.249
		1358_dose1.49_rep0	1358	malathion	1.49	0	0.119	0.119	0.113	0.112	0.113	0.112	0.111	0.113	0.113	0.114	0.116	0.116	0.118	0.122	0.122	0.126	0.13	0.13	0.136	0.141	0.143	0.149	0.152	0.158	0.162	0.167	0.172	0.178	0.182	0.19	0.196	0.2	0.206	0.212	0.216	0.218	0.229	0.233	0.239	0.243	0.247	0.254	0.258
		1358_dose1.87_rep0	1358	malathion	1.87	0	0.119	0.115	0.112	0.108	0.105	0.106	0.103	0.106	0.107	0.106	0.108	0.109	0.111	0.111	0.113	0.115	0.118	0.12	0.121	0.124	0.129	0.132	0.134	0.136	0.14	0.144	0.153	0.156	0.159	0.163	0.169	0.173	0.179	0.183	0.187	0.191	0.196	0.201	0.205	0.21	0.216	0.221	0.225
		1358_dose2.24_rep0	1358	malathion	2.24	0	0.117	0.115	0.11	0.109	0.108	0.105	0.104	0.1	0.101	0.103	0.104	0.105	0.104	0.106	0.108	0.109	0.114	0.115	0.117	0.12	0.122	0.126	0.128	0.13	0.132	0.135	0.136	0.139	0.143	0.145	0.148	0.151	0.156	0.159	0.161	0.164	0.17	0.173	0.176	0.181	0.185	0.189	0.195
		1358_dose0.0_rep1	1358	malathion	0	1	0.348	0.325	0.308	0.313	0.324	0.35	0.36	0.37	0.383	0.392	0.4	0.414	0.417	0.419	0.414	0.415	0.418	0.423	0.426	0.431	0.435	0.437	0.443	0.444	0.447	0.45	0.453	0.457	0.463	0.469	0.471	0.477	0.478	0.482	0.489	0.492	0.501	0.506	0.51	0.517	0.524	0.532	0.54
		1358_dose0.374_rep1	1358	malathion	0.374	1	0.173	0.162	0.161	0.163	0.161	0.154	0.156	0.155	0.157	0.158	0.159	0.161	0.163	0.163	0.162	0.168	0.167	0.17	0.174	0.176	0.182	0.18	0.192	0.195	0.191	0.197	0.202	0.205	0.207	0.21	0.218	0.223	0.227	0.233	0.239	0.248	0.252	0.262	0.266	0.273	0.282	0.288	0.3
		1358_dose0.747_rep1	1358	malathion	0.747	1	0.161	0.153	0.148	0.146	0.144	0.143	0.144	0.147	0.145	0.146	0.147	0.148	0.151	0.155	0.159	0.16	0.165	0.172	0.173	0.175	0.179	0.184	0.189	0.191	0.195	0.198	0.201	0.207	0.21	0.218	0.219	0.225	0.23	0.233	0.239	0.243	0.25	0.255	0.262	0.267	0.274	0.281	0.288
		1358_dose1.12_rep1	1358	malathion	1.12	1	0.125	0.124	0.122	0.123	0.121	0.12	0.12	0.122	0.122	0.125	0.127	0.129	0.134	0.138	0.139	0.145	0.15	0.151	0.157	0.16	0.165	0.167	0.172	0.174	0.178	0.182	0.187	0.188	0.193	0.198	0.201	0.204	0.209	0.216	0.218	0.223	0.227	0.231	0.237	0.242	0.25	0.254	0.259
		1358_dose1.49_rep1	1358	malathion	1.49	1	0.122	0.112	0.115	0.111	0.108	0.108	0.11	0.107	0.107	0.108	0.11	0.113	0.113	0.117	0.118	0.12	0.124	0.128	0.131	0.134	0.138	0.143	0.149	0.152	0.159	0.163	0.167	0.173	0.176	0.181	0.184	0.189	0.193	0.198	0.205	0.209	0.212	0.219	0.222	0.225	0.234	0.24	0.243
		1358_dose1.87_rep1	1358	malathion	1.87	1	0.122	0.119	0.117	0.116	0.115	0.116	0.115	0.116	0.117	0.117	0.12	0.119	0.121	0.126	0.131	0.132	0.134	0.14	0.145	0.148	0.15	0.155	0.157	0.161	0.165	0.169	0.172	0.176	0.181	0.185	0.187	0.194	0.196	0.203	0.207	0.211	0.213	0.219	0.223	0.227	0.232	0.236	0.242
		1358_dose2.24_rep1	1358	malathion	2.24	1	0.118	0.113	0.112	0.11	0.111	0.111	0.11	0.108	0.109	0.108	0.11	0.11	0.112	0.116	0.115	0.119	0.123	0.126	0.131	0.134	0.136	0.139	0.145	0.15	0.154	0.157	0.161	0.166	0.171	0.177	0.181	0.185	0.19	0.193	0.199	0.201	0.209	0.213	0.217	0.223	0.225	0.232	0.236
		1358_dose0.0_rep2	1358	malathion	0	2	0.223	0.223	0.21	0.212	0.214	0.224	0.228	0.226	0.233	0.245	0.246	0.245	0.245	0.246	0.253	0.256	0.252	0.256	0.259	0.256	0.26	0.257	0.262	0.258	0.262	0.268	0.27	0.269	0.272	0.275	0.275	0.277	0.279	0.286	0.288	0.295	0.298	0.301	0.307	0.311	0.315	0.322	0.329
		1358_dose0.374_rep2	1358	malathion	0.374	2	0.166	0.159	0.159	0.16	0.157	0.157	0.16	0.158	0.158	0.159	0.159	0.159	0.158	0.162	0.164	0.165	0.17	0.169	0.174	0.175	0.178	0.181	0.184	0.187	0.19	0.195	0.196	0.202	0.205	0.21	0.213	0.218	0.223	0.231	0.234	0.239	0.248	0.256	0.259	0.266	0.274	0.28	0.29
		1358_dose0.747_rep2	1358	malathion	0.747	2	0.165	0.165	0.154	0.148	0.143	0.143	0.141	0.143	0.142	0.141	0.143	0.144	0.148	0.149	0.151	0.154	0.159	0.16	0.168	0.168	0.173	0.178	0.182	0.186	0.19	0.195	0.202	0.204	0.209	0.216	0.222	0.224	0.23	0.234	0.24	0.246	0.252	0.259	0.265	0.271	0.273	0.283	0.288
		1358_dose1.12_rep2	1358	malathion	1.12	2	0.124	0.116	0.115	0.111	0.11	0.111	0.114	0.113	0.114	0.116	0.116	0.119	0.119	0.123	0.125	0.13	0.133	0.139	0.142	0.145	0.15	0.157	0.161	0.165	0.172	0.175	0.179	0.182	0.188	0.194	0.197	0.201	0.207	0.213	0.216	0.219	0.227	0.23	0.236	0.24	0.246	0.253	0.258
		1358_dose1.49_rep2	1358	malathion	1.49	2	0.112	0.108	0.108	0.107	0.103	0.102	0.103	0.101	0.101	0.101	0.103	0.104	0.105	0.106	0.112	0.114	0.118	0.12	0.123	0.126	0.131	0.134	0.139	0.144	0.149	0.154	0.157	0.162	0.166	0.173	0.177	0.181	0.186	0.192	0.197	0.2	0.206	0.212	0.217	0.221	0.224	0.232	0.235
		1358_dose1.87_rep2	1358	malathion	1.87	2	0.123	0.113	0.112	0.11	0.112	0.106	0.104	0.104	0.104	0.105	0.104	0.105	0.107	0.107	0.11	0.113	0.116	0.119	0.121	0.123	0.125	0.128	0.132	0.137	0.14	0.144	0.148	0.153	0.157	0.162	0.167	0.171	0.176	0.182	0.186	0.19	0.194	0.2	0.203	0.21	0.214	0.219	0.222
		1358_dose2.24_rep2	1358	malathion	2.24	2	0.123	0.12	0.119	0.117	0.119	0.118	0.118	0.122	0.124	0.127	0.129	0.143	0.138	0.141	0.147	0.146	0.15	0.154	0.157	0.159	0.159	0.163	0.165	0.187	0.195	0.19	0.216	0.21	0.197	0.224	0.212	0.213	0.19	0.222	0.216	0.213	0.243	0.237	0.232	0.234	0.254	0.261	0.255
		6124_dose0.0_rep0	6124	malathion	0	0	0.231	0.229	0.227	0.221	0.22	0.224	0.225	0.229	0.235	0.241	0.245	0.249	0.254	0.26	0.266	0.273	0.28	0.285	0.288	0.295	0.299	0.305	0.311	0.317	0.323	0.325	0.332	0.334	0.338	0.343	0.348	0.348	0.356	0.361	0.367	0.37	0.378	0.385	0.388	0.39	0.395	0.403	0.407
		6124_dose0.374_rep0	6124	malathion	0.374	0	0.23	0.227	0.22	0.216	0.211	0.215	0.215	0.215	0.215	0.218	0.222	0.228	0.233	0.234	0.248	0.249	0.256	0.262	0.273	0.283	0.292	0.306	0.316	0.33	0.341	0.354	0.365	0.379	0.39	0.402	0.414	0.425	0.436	0.448	0.457	0.467	0.477	0.487	0.496	0.506	0.515	0.525	0.533
		6124_dose0.747_rep0	6124	malathion	0.747	0	0.241	0.236	0.228	0.222	0.219	0.213	0.211	0.213	0.21	0.209	0.212	0.209	0.211	0.213	0.218	0.222	0.227	0.233	0.236	0.248	0.256	0.267	0.276	0.285	0.298	0.311	0.324	0.343	0.356	0.371	0.386	0.401	0.416	0.433	0.446	0.459	0.472	0.485	0.497	0.508	0.521	0.532	0.543
		6124_dose1.12_rep0	6124	malathion	1.12	0	0.214	0.206	0.203	0.199	0.197	0.199	0.2	0.199	0.2	0.204	0.203	0.204	0.205	0.207	0.212	0.213	0.215	0.222	0.227	0.232	0.239	0.242	0.252	0.261	0.268	0.278	0.287	0.298	0.308	0.321	0.331	0.346	0.359	0.371	0.387	0.402	0.414	0.43	0.442	0.457	0.469	0.481	0.493
		6124_dose1.49_rep0	6124	malathion	1.49	0	0.219	0.208	0.205	0.203	0.199	0.199	0.201	0.204	0.206	0.211	0.208	0.21	0.208	0.217	0.215	0.217	0.222	0.234	0.235	0.242	0.247	0.253	0.255	0.263	0.277	0.286	0.292	0.3	0.307	0.321	0.331	0.34	0.351	0.365	0.377	0.388	0.401	0.417	0.429	0.441	0.454	0.467	0.481
		6124_dose1.87_rep0	6124	malathion	1.87	0	0.208	0.209	0.204	0.2	0.198	0.199	0.203	0.207	0.212	0.208	0.208	0.211	0.218	0.217	0.217	0.219	0.226	0.232	0.234	0.237	0.245	0.249	0.253	0.266	0.27	0.275	0.281	0.29	0.298	0.31	0.317	0.325	0.332	0.342	0.351	0.36	0.372	0.381	0.394	0.406	0.417	0.43	0.443
		6124_dose2.24_rep0	6124	malathion	2.24	0	0.2	0.193	0.188	0.186	0.184	0.184	0.186	0.188	0.189	0.198	0.196	0.197	0.2	0.2	0.198	0.2	0.202	0.208	0.207	0.207	0.211	0.217	0.221	0.226	0.225	0.225	0.231	0.236	0.24	0.246	0.249	0.252	0.259	0.262	0.266	0.27	0.278	0.282	0.288	0.294	0.299	0.304	0.31
		6124_dose0.0_rep1	6124	malathion	0	1	0.229	0.224	0.221	0.219	0.22	0.22	0.22	0.225	0.23	0.231	0.236	0.243	0.248	0.253	0.26	0.266	0.273	0.28	0.283	0.288	0.294	0.299	0.302	0.31	0.313	0.317	0.323	0.327	0.331	0.337	0.342	0.341	0.348	0.351	0.359	0.361	0.368	0.375	0.377	0.379	0.383	0.392	0.397
		6124_dose0.374_rep1	6124	malathion	0.374	1	0.229	0.225	0.219	0.216	0.215	0.215	0.215	0.217	0.221	0.225	0.226	0.234	0.238	0.242	0.248	0.253	0.265	0.268	0.279	0.288	0.299	0.31	0.32	0.331	0.346	0.358	0.37	0.383	0.395	0.406	0.417	0.428	0.438	0.45	0.463	0.471	0.481	0.49	0.5	0.509	0.518	0.527	0.536
		6124_dose0.747_rep1	6124	malathion	0.747	1	0.239	0.228	0.224	0.218	0.214	0.214	0.212	0.211	0.208	0.206	0.208	0.211	0.212	0.216	0.219	0.227	0.231	0.238	0.245	0.254	0.262	0.272	0.282	0.295	0.308	0.325	0.34	0.356	0.371	0.388	0.402	0.417	0.43	0.445	0.457	0.471	0.483	0.496	0.507	0.518	0.53	0.541	0.551
		6124_dose1.12_rep1	6124	malathion	1.12	1	0.217	0.214	0.208	0.203	0.202	0.202	0.201	0.204	0.206	0.205	0.207	0.206	0.211	0.213	0.214	0.217	0.223	0.227	0.235	0.243	0.249	0.255	0.264	0.271	0.282	0.292	0.301	0.314	0.325	0.338	0.351	0.367	0.381	0.395	0.41	0.424	0.438	0.452	0.465	0.477	0.489	0.502	0.514
		6124_dose1.49_rep1	6124	malathion	1.49	1	0.221	0.213	0.21	0.206	0.206	0.203	0.204	0.207	0.204	0.208	0.207	0.205	0.213	0.216	0.211	0.219	0.223	0.233	0.232	0.24	0.247	0.253	0.259	0.268	0.28	0.289	0.295	0.303	0.318	0.328	0.342	0.351	0.365	0.379	0.393	0.407	0.423	0.44	0.448	0.464	0.475	0.488	0.5
		6124_dose1.87_rep1	6124	malathion	1.87	1	0.209	0.201	0.202	0.2	0.197	0.196	0.198	0.198	0.202	0.202	0.206	0.204	0.205	0.212	0.212	0.215	0.22	0.225	0.231	0.234	0.239	0.248	0.256	0.264	0.271	0.278	0.289	0.299	0.308	0.317	0.328	0.335	0.346	0.356	0.366	0.381	0.393	0.406	0.418	0.431	0.443	0.456	0.47
		6124_dose2.24_rep1	6124	malathion	2.24	1	0.22	0.213	0.207	0.205	0.205	0.205	0.207	0.209	0.213	0.216	0.214	0.22	0.221	0.222	0.226	0.232	0.235	0.241	0.245	0.253	0.258	0.261	0.264	0.275	0.281	0.287	0.293	0.303	0.307	0.315	0.324	0.332	0.34	0.351	0.357	0.367	0.378	0.388	0.399	0.408	0.422	0.436	0.447
		6124_dose0.0_rep2	6124	malathion	0	2	0.22	0.219	0.214	0.216	0.214	0.217	0.217	0.22	0.223	0.228	0.232	0.239	0.243	0.249	0.255	0.261	0.265	0.269	0.275	0.279	0.285	0.288	0.292	0.301	0.304	0.308	0.311	0.317	0.32	0.325	0.329	0.332	0.337	0.34	0.347	0.35	0.354	0.364	0.365	0.367	0.373	0.384	0.389
		6124_dose0.374_rep2	6124	malathion	0.374	2	0.233	0.227	0.222	0.218	0.218	0.219	0.221	0.217	0.22	0.221	0.226	0.233	0.233	0.24	0.248	0.256	0.26	0.265	0.276	0.286	0.296	0.309	0.32	0.337	0.356	0.361	0.377	0.386	0.398	0.409	0.422	0.433	0.446	0.456	0.466	0.476	0.486	0.496	0.507	0.516	0.526	0.534	0.543
		6124_dose0.747_rep2	6124	malathion	0.747	2	0.231	0.222	0.215	0.214	0.209	0.205	0.205	0.203	0.203	0.202	0.202	0.201	0.206	0.213	0.212	0.221	0.225	0.229	0.239	0.247	0.254	0.264	0.276	0.286	0.299	0.313	0.329	0.345	0.36	0.376	0.392	0.408	0.423	0.435	0.45	0.463	0.474	0.487	0.499	0.51	0.522	0.534	0.545
		6124_dose1.12_rep2	6124	malathion	1.12	2	0.212	0.208	0.202	0.199	0.197	0.196	0.2	0.2	0.202	0.203	0.202	0.202	0.204	0.207	0.208	0.216	0.219	0.223	0.232	0.233	0.241	0.246	0.26	0.267	0.274	0.284	0.297	0.307	0.318	0.331	0.345	0.36	0.375	0.39	0.405	0.419	0.434	0.446	0.459	0.472	0.484	0.498	0.51
		6124_dose1.49_rep2	6124	malathion	1.49	2	0.228	0.22	0.212	0.209	0.206	0.204	0.203	0.208	0.214	0.214	0.213	0.213	0.219	0.224	0.226	0.229	0.231	0.241	0.243	0.252	0.257	0.265	0.272	0.283	0.292	0.299	0.311	0.325	0.333	0.346	0.359	0.374	0.387	0.401	0.415	0.428	0.444	0.458	0.472	0.484	0.497	0.509	0.521
		6124_dose1.87_rep2	6124	malathion	1.87	2	0.217	0.212	0.206	0.205	0.205	0.204	0.205	0.205	0.212	0.214	0.209	0.215	0.218	0.22	0.223	0.227	0.233	0.236	0.238	0.244	0.251	0.26	0.265	0.272	0.28	0.288	0.299	0.309	0.319	0.327	0.337	0.35	0.36	0.375	0.386	0.399	0.414	0.427	0.44	0.454	0.467	0.48	0.493
		6124_dose2.24_rep2	6124	malathion	2.24	2	0.209	0.206	0.2	0.198	0.197	0.197	0.197	0.2	0.202	0.21	0.212	0.21	0.219	0.221	0.223	0.22	0.227	0.227	0.234	0.236	0.243	0.246	0.25	0.256	0.257	0.267	0.27	0.278	0.281	0.289	0.296	0.299	0.304	0.313	0.322	0.34	0.349	0.353	0.358	0.367	0.376	0.388	0.398
		1823_dose0.0_rep0	1823	malathion	0	0	0.18	0.181	0.178	0.177	0.175	0.18	0.184	0.183	0.184	0.187	0.19	0.192	0.199	0.2	0.205	0.209	0.212	0.214	0.217	0.223	0.225	0.23	0.234	0.239	0.243	0.249	0.252	0.259	0.263	0.271	0.277	0.282	0.287	0.291	0.302	0.302	0.311	0.318	0.321	0.327	0.33	0.339	0.346
		1823_dose0.374_rep0	1823	malathion	0.374	0	0.284	0.274	0.26	0.255	0.26	0.25	0.246	0.249	0.254	0.248	0.246	0.254	0.255	0.258	0.261	0.266	0.276	0.28	0.286	0.298	0.316	0.318	0.329	0.341	0.354	0.368	0.38	0.394	0.404	0.416	0.428	0.441	0.452	0.463	0.474	0.486	0.495	0.506	0.516	0.526	0.536	0.545	0.555
		1823_dose0.747_rep0	1823	malathion	0.747	0	0.269	0.26	0.244	0.242	0.234	0.229	0.228	0.218	0.211	0.21	0.206	0.21	0.208	0.207	0.213	0.213	0.216	0.218	0.222	0.225	0.236	0.236	0.247	0.253	0.262	0.272	0.282	0.285	0.301	0.309	0.324	0.334	0.35	0.365	0.381	0.397	0.411	0.425	0.439	0.452	0.466	0.479	0.492
		1823_dose1.12_rep0	1823	malathion	1.12	0	0.21	0.204	0.195	0.188	0.184	0.179	0.182	0.188	0.183	0.179	0.18	0.178	0.179	0.182	0.184	0.182	0.184	0.187	0.189	0.193	0.194	0.202	0.206	0.209	0.215	0.223	0.228	0.234	0.239	0.248	0.256	0.26	0.269	0.276	0.284	0.291	0.303	0.312	0.323	0.332	0.344	0.355	0.364
		1823_dose1.49_rep0	1823	malathion	1.49	0	0.232	0.221	0.205	0.201	0.196	0.192	0.193	0.193	0.189	0.189	0.18	0.18	0.179	0.183	0.183	0.187	0.183	0.19	0.195	0.193	0.199	0.201	0.209	0.214	0.219	0.226	0.23	0.236	0.242	0.25	0.256	0.261	0.269	0.277	0.286	0.295	0.299	0.307	0.315	0.324	0.333	0.344	0.351
		1823_dose1.87_rep0	1823	malathion	1.87	0	0.194	0.188	0.174	0.174	0.167	0.167	0.166	0.163	0.164	0.167	0.17	0.167	0.172	0.175	0.175	0.173	0.179	0.184	0.182	0.183	0.19	0.192	0.194	0.197	0.205	0.208	0.214	0.217	0.219	0.232	0.236	0.24	0.243	0.253	0.262	0.261	0.27	0.275	0.278	0.284	0.287	0.292	0.303
		1823_dose2.24_rep0	1823	malathion	2.24	0	0.177	0.172	0.166	0.163	0.165	0.167	0.172	0.177	0.176	0.175	0.18	0.185	0.186	0.193	0.194	0.193	0.194	0.195	0.203	0.203	0.207	0.205	0.208	0.209	0.21	0.211	0.213	0.218	0.222	0.225	0.229	0.231	0.234	0.237	0.239	0.245	0.252	0.251	0.253	0.258	0.263	0.272	0.272
		1823_dose0.0_rep1	1823	malathion	0	1	0.191	0.187	0.187	0.184	0.184	0.183	0.182	0.184	0.189	0.191	0.195	0.2	0.204	0.208	0.212	0.216	0.221	0.225	0.225	0.228	0.234	0.24	0.244	0.25	0.256	0.26	0.264	0.271	0.276	0.281	0.287	0.292	0.297	0.303	0.31	0.313	0.322	0.329	0.331	0.334	0.336	0.345	0.351
		1823_dose0.374_rep1	1823	malathion	0.374	1	0.336	0.328	0.306	0.301	0.313	0.305	0.313	0.314	0.309	0.313	0.318	0.339	0.332	0.34	0.35	0.36	0.372	0.38	0.392	0.403	0.413	0.424	0.435	0.446	0.457	0.467	0.477	0.492	0.5	0.51	0.519	0.529	0.54	0.549	0.558	0.568	0.577	0.586	0.594	0.604	0.614	0.625	0.638
		1823_dose0.747_rep1	1823	malathion	0.747	1	0.274	0.263	0.244	0.236	0.228	0.223	0.216	0.217	0.21	0.208	0.212	0.205	0.206	0.21	0.216	0.216	0.223	0.223	0.227	0.233	0.239	0.247	0.253	0.258	0.267	0.275	0.284	0.292	0.306	0.312	0.327	0.337	0.353	0.367	0.382	0.399	0.411	0.427	0.44	0.454	0.467	0.479	0.493
		1823_dose1.12_rep1	1823	malathion	1.12	1	0.221	0.211	0.203	0.195	0.19	0.191	0.191	0.193	0.188	0.19	0.187	0.185	0.189	0.191	0.193	0.195	0.201	0.202	0.208	0.216	0.221	0.224	0.231	0.234	0.244	0.25	0.258	0.265	0.272	0.281	0.292	0.301	0.307	0.314	0.325	0.335	0.346	0.358	0.371	0.385	0.395	0.409	0.424
		1823_dose1.49_rep1	1823	malathion	1.49	1	0.243	0.239	0.223	0.214	0.21	0.205	0.205	0.205	0.202	0.203	0.195	0.204	0.199	0.2	0.201	0.204	0.205	0.21	0.213	0.218	0.225	0.231	0.237	0.242	0.251	0.258	0.267	0.276	0.279	0.289	0.3	0.307	0.319	0.331	0.338	0.348	0.359	0.373	0.385	0.398	0.413	0.428	0.44
		1823_dose1.87_rep1	1823	malathion	1.87	1	0.214	0.205	0.193	0.187	0.183	0.183	0.182	0.187	0.191	0.183	0.192	0.183	0.183	0.193	0.19	0.195	0.196	0.198	0.198	0.207	0.209	0.213	0.219	0.225	0.23	0.235	0.242	0.249	0.258	0.258	0.267	0.274	0.284	0.291	0.297	0.306	0.312	0.319	0.323	0.332	0.342	0.352	0.362
		1823_dose2.24_rep1	1823	malathion	2.24	1	0.185	0.177	0.169	0.167	0.165	0.165	0.167	0.174	0.178	0.171	0.178	0.176	0.18	0.181	0.178	0.178	0.182	0.18	0.186	0.186	0.187	0.189	0.189	0.194	0.201	0.2	0.2	0.206	0.209	0.215	0.22	0.221	0.225	0.232	0.236	0.241	0.247	0.249	0.256	0.258	0.262	0.272	0.277
		1823_dose0.0_rep2	1823	malathion	0	2	0.183	0.178	0.175	0.173	0.176	0.177	0.179	0.181	0.184	0.184	0.19	0.194	0.198	0.2	0.205	0.209	0.213	0.218	0.222	0.226	0.23	0.235	0.239	0.246	0.247	0.249	0.254	0.258	0.266	0.27	0.277	0.279	0.289	0.292	0.297	0.306	0.31	0.315	0.319	0.322	0.327	0.336	0.337
		1823_dose0.374_rep2	1823	malathion	0.374	2	0.354	0.347	0.336	0.321	0.339	0.333	0.34	0.36	0.372	0.384	0.366	0.399	0.397	0.392	0.403	0.409	0.421	0.428	0.439	0.449	0.457	0.467	0.477	0.486	0.496	0.505	0.515	0.524	0.533	0.542	0.553	0.563	0.575	0.585	0.597	0.608	0.62	0.629	0.638	0.65	0.659	0.67	0.678
		1823_dose0.747_rep2	1823	malathion	0.747	2	0.279	0.268	0.255	0.259	0.25	0.235	0.223	0.22	0.212	0.212	0.208	0.204	0.211	0.213	0.208	0.213	0.217	0.22	0.227	0.229	0.237	0.244	0.25	0.256	0.266	0.274	0.284	0.293	0.305	0.318	0.33	0.345	0.361	0.377	0.392	0.405	0.42	0.434	0.448	0.459	0.472	0.486	0.498
		1823_dose1.12_rep2	1823	malathion	1.12	2	0.222	0.208	0.201	0.191	0.19	0.189	0.188	0.188	0.189	0.187	0.189	0.187	0.186	0.186	0.19	0.194	0.195	0.198	0.203	0.21	0.212	0.215	0.222	0.23	0.235	0.236	0.247	0.25	0.255	0.264	0.271	0.277	0.284	0.294	0.301	0.311	0.317	0.328	0.337	0.348	0.354	0.367	0.38
		1823_dose1.49_rep2	1823	malathion	1.49	2	0.233	0.225	0.212	0.204	0.198	0.197	0.194	0.194	0.191	0.193	0.19	0.19	0.191	0.194	0.194	0.19	0.198	0.2	0.204	0.208	0.208	0.216	0.218	0.223	0.23	0.236	0.239	0.244	0.251	0.259	0.266	0.272	0.285	0.287	0.294	0.3	0.305	0.313	0.323	0.326	0.335	0.341	0.35
		1823_dose1.87_rep2	1823	malathion	1.87	2	0.213	0.2	0.194	0.187	0.186	0.183	0.183	0.187	0.182	0.178	0.186	0.182	0.186	0.185	0.191	0.189	0.195	0.193	0.2	0.201	0.208	0.207	0.213	0.214	0.221	0.224	0.23	0.238	0.242	0.251	0.261	0.269	0.271	0.275	0.29	0.287	0.294	0.297	0.305	0.31	0.316	0.317	0.324
		1823_dose2.24_rep2	1823	malathion	2.24	2	0.185	0.179	0.168	0.165	0.164	0.165	0.168	0.18	0.182	0.184	0.188	0.188	0.194	0.202	0.197	0.198	0.202	0.207	0.212	0.213	0.212	0.215	0.22	0.229	0.232	0.232	0.233	0.235	0.24	0.243	0.245	0.252	0.253	0.255	0.261	0.266	0.271	0.276	0.282	0.285	0.292	0.293	0.297
		1836_dose0.0_rep0	1836	malathion	0	0	0.599	0.595	0.593	0.592	0.598	0.605	0.612	0.621	0.629	0.637	0.644	0.653	0.66	0.663	0.668	0.672	0.678	0.685	0.689	0.695	0.699	0.707	0.714	0.721	0.727	0.731	0.737	0.74	0.745	0.749	0.752	0.757	0.761	0.766	0.771	0.776	0.779	0.785	0.787	0.789	0.793	0.798	0.801
		1836_dose0.374_rep0	1836	malathion	0.374	0	0.573	0.572	0.574	0.569	0.567	0.573	0.581	0.59	0.599	0.609	0.619	0.629	0.639	0.649	0.662	0.673	0.683	0.692	0.701	0.71	0.716	0.723	0.734	0.747	0.753	0.757	0.763	0.767	0.773	0.78	0.787	0.794	0.799	0.804	0.809	0.814	0.82	0.825	0.83	0.834	0.837	0.843	0.847
		1836_dose0.747_rep0	1836	malathion	0.747	0	0.552	0.545	0.539	0.544	0.555	0.567	0.578	0.589	0.6	0.611	0.623	0.636	0.648	0.661	0.674	0.69	0.703	0.713	0.722	0.733	0.741	0.749	0.759	0.774	0.783	0.792	0.797	0.805	0.812	0.818	0.825	0.831	0.837	0.844	0.851	0.856	0.86	0.864	0.871	0.874	0.879	0.881	0.887
		1836_dose1.12_rep0	1836	malathion	1.12	0	0.55	0.542	0.553	0.562	0.575	0.585	0.594	0.605	0.615	0.626	0.636	0.649	0.66	0.671	0.685	0.696	0.711	0.728	0.738	0.748	0.757	0.765	0.774	0.782	0.792	0.808	0.816	0.823	0.831	0.838	0.844	0.852	0.856	0.863	0.87	0.876	0.88	0.884	0.891	0.895	0.9	0.903	0.908
		1836_dose1.49_rep0	1836	malathion	1.49	0	0.529	0.536	0.54	0.548	0.556	0.565	0.574	0.585	0.595	0.607	0.619	0.632	0.644	0.655	0.67	0.688	0.703	0.714	0.724	0.734	0.742	0.75	0.761	0.776	0.791	0.802	0.806	0.813	0.819	0.827	0.834	0.841	0.847	0.854	0.861	0.867	0.87	0.874	0.882	0.886	0.893	0.895	0.902
		1836_dose1.87_rep0	1836	malathion	1.87	0	0.525	0.529	0.534	0.543	0.552	0.56	0.57	0.582	0.593	0.605	0.618	0.632	0.647	0.658	0.67	0.685	0.708	0.73	0.742	0.753	0.762	0.766	0.78	0.787	0.807	0.824	0.823	0.829	0.834	0.844	0.851	0.861	0.865	0.873	0.884	0.887	0.89	0.89	0.898	0.903	0.91	0.911	0.919
		1836_dose2.24_rep0	1836	malathion	2.24	0	0.536	0.541	0.546	0.557	0.564	0.572	0.581	0.595	0.606	0.617	0.63	0.645	0.661	0.673	0.688	0.71	0.729	0.748	0.76	0.773	0.782	0.788	0.804	0.82	0.837	0.849	0.845	0.849	0.855	0.866	0.873	0.885	0.888	0.897	0.907	0.91	0.913	0.913	0.922	0.925	0.934	0.934	0.946
		1836_dose0.0_rep1	1836	malathion	0	1	0.561	0.558	0.559	0.56	0.565	0.571	0.577	0.583	0.591	0.596	0.606	0.611	0.619	0.625	0.63	0.633	0.639	0.644	0.65	0.656	0.662	0.668	0.672	0.678	0.683	0.689	0.694	0.697	0.701	0.704	0.708	0.711	0.717	0.72	0.724	0.729	0.734	0.737	0.739	0.744	0.749	0.752	0.753
		1836_dose0.374_rep1	1836	malathion	0.374	1	0.549	0.548	0.545	0.545	0.551	0.56	0.569	0.58	0.588	0.599	0.609	0.62	0.631	0.642	0.655	0.67	0.681	0.69	0.7	0.708	0.717	0.725	0.733	0.748	0.758	0.765	0.771	0.778	0.787	0.793	0.799	0.805	0.811	0.818	0.823	0.828	0.835	0.839	0.843	0.849	0.853	0.858	0.863
		1836_dose0.747_rep1	1836	malathion	0.747	1	0.553	0.551	0.55	0.555	0.564	0.577	0.587	0.598	0.607	0.619	0.631	0.642	0.655	0.668	0.684	0.699	0.711	0.72	0.73	0.739	0.747	0.757	0.77	0.783	0.79	0.797	0.804	0.812	0.819	0.825	0.83	0.838	0.844	0.849	0.856	0.861	0.865	0.869	0.875	0.879	0.884	0.887	0.893
		1836_dose1.12_rep1	1836	malathion	1.12	1	0.554	0.553	0.559	0.566	0.577	0.588	0.597	0.608	0.618	0.63	0.641	0.653	0.665	0.678	0.689	0.706	0.722	0.732	0.741	0.751	0.76	0.768	0.776	0.788	0.803	0.811	0.816	0.824	0.832	0.839	0.845	0.851	0.857	0.864	0.871	0.875	0.88	0.884	0.89	0.894	0.899	0.903	0.908
		1836_dose1.49_rep1	1836	malathion	1.49	1	0.532	0.538	0.542	0.55	0.559	0.567	0.576	0.588	0.598	0.61	0.622	0.636	0.649	0.661	0.674	0.691	0.709	0.723	0.733	0.744	0.752	0.76	0.774	0.786	0.807	0.823	0.826	0.83	0.834	0.844	0.851	0.86	0.865	0.871	0.88	0.885	0.887	0.89	0.897	0.903	0.911	0.911	0.918
		1836_dose1.87_rep1	1836	malathion	1.87	1	0.54	0.548	0.553	0.56	0.57	0.578	0.587	0.599	0.61	0.62	0.632	0.645	0.658	0.669	0.682	0.696	0.711	0.73	0.743	0.753	0.762	0.77	0.78	0.789	0.802	0.819	0.826	0.835	0.842	0.851	0.857	0.865	0.87	0.878	0.886	0.894	0.898	0.901	0.91	0.916	0.922	0.924	0.93
		1836_dose2.24_rep1	1836	malathion	2.24	1	0.558	0.564	0.566	0.575	0.584	0.591	0.601	0.612	0.623	0.634	0.647	0.661	0.675	0.686	0.7	0.716	0.736	0.753	0.764	0.775	0.784	0.792	0.804	0.814	0.835	0.851	0.854	0.861	0.867	0.877	0.885	0.895	0.902	0.91	0.919	0.925	0.929	0.932	0.941	0.946	0.956	0.955	0.965
		1836_dose0.0_rep2	1836	malathion	0	2	0.532	0.534	0.535	0.54	0.545	0.553	0.56	0.565	0.571	0.578	0.583	0.586	0.594	0.598	0.606	0.612	0.617	0.623	0.627	0.635	0.64	0.645	0.65	0.655	0.661	0.665	0.667	0.672	0.675	0.68	0.684	0.688	0.692	0.697	0.7	0.708	0.712	0.718	0.722	0.727	0.731	0.735	0.74
		1836_dose0.374_rep2	1836	malathion	0.374	2	0.557	0.556	0.557	0.557	0.561	0.572	0.582	0.592	0.601	0.611	0.621	0.632	0.642	0.653	0.666	0.679	0.689	0.698	0.708	0.717	0.725	0.734	0.741	0.756	0.765	0.772	0.777	0.783	0.791	0.798	0.805	0.811	0.818	0.823	0.828	0.834	0.839	0.845	0.849	0.853	0.858	0.863	0.867
		1836_dose0.747_rep2	1836	malathion	0.747	2	0.563	0.56	0.561	0.568	0.579	0.588	0.598	0.608	0.619	0.631	0.643	0.655	0.669	0.68	0.692	0.707	0.723	0.735	0.745	0.755	0.765	0.773	0.781	0.791	0.807	0.817	0.823	0.83	0.838	0.845	0.851	0.857	0.863	0.87	0.876	0.881	0.886	0.891	0.896	0.899	0.905	0.909	0.913
		1836_dose1.12_rep2	1836	malathion	1.12	2	0.548	0.547	0.549	0.558	0.568	0.576	0.585	0.595	0.607	0.617	0.629	0.642	0.654	0.666	0.679	0.697	0.711	0.721	0.73	0.74	0.749	0.756	0.767	0.781	0.793	0.802	0.809	0.816	0.821	0.828	0.834	0.841	0.846	0.853	0.858	0.863	0.867	0.872	0.877	0.884	0.887	0.89	0.896
		1836_dose1.49_rep2	1836	malathion	1.49	2	0.544	0.547	0.55	0.561	0.571	0.578	0.588	0.599	0.61	0.622	0.634	0.646	0.66	0.672	0.684	0.701	0.719	0.732	0.74	0.752	0.761	0.768	0.778	0.789	0.806	0.818	0.824	0.831	0.837	0.844	0.853	0.858	0.863	0.87	0.877	0.885	0.885	0.891	0.895	0.901	0.906	0.908	0.915
		1836_dose1.87_rep2	1836	malathion	1.87	2	0.536	0.539	0.543	0.554	0.562	0.571	0.58	0.59	0.603	0.613	0.626	0.638	0.652	0.664	0.677	0.692	0.712	0.729	0.739	0.75	0.758	0.765	0.779	0.786	0.807	0.821	0.825	0.831	0.837	0.845	0.852	0.861	0.866	0.873	0.883	0.889	0.892	0.895	0.902	0.91	0.916	0.917	0.926
		1836_dose2.24_rep2	1836	malathion	2.24	2	0.547	0.55	0.552	0.563	0.571	0.58	0.588	0.599	0.612	0.622	0.635	0.648	0.662	0.673	0.686	0.7	0.714	0.73	0.748	0.762	0.773	0.782	0.791	0.801	0.812	0.824	0.838	0.85	0.859	0.866	0.874	0.882	0.888	0.897	0.905	0.912	0.916	0.92	0.928	0.934	0.941	0.943	0.95
		0376_dose0.0_rep0	376	malathion	0	0	0.403	0.394	0.382	0.376	0.383	0.392	0.403	0.414	0.425	0.432	0.441	0.446	0.453	0.455	0.463	0.478	0.482	0.488	0.489	0.493	0.501	0.505	0.511	0.522	0.526	0.531	0.536	0.543	0.546	0.551	0.56	0.566	0.572	0.578	0.578	0.583	0.59	0.593	0.598	0.603	0.601	0.605	0.607
		0376_dose0.374_rep0	376	malathion	0.374	0	0.368	0.357	0.339	0.324	0.316	0.311	0.31	0.319	0.327	0.34	0.347	0.357	0.371	0.384	0.393	0.408	0.42	0.43	0.442	0.454	0.465	0.477	0.488	0.499	0.511	0.522	0.533	0.543	0.554	0.566	0.578	0.589	0.601	0.611	0.621	0.632	0.64	0.65	0.659	0.668	0.676	0.685	0.692
		0376_dose0.747_rep0	376	malathion	0.747	0	0.373	0.355	0.342	0.328	0.315	0.309	0.299	0.297	0.302	0.298	0.309	0.313	0.318	0.324	0.331	0.341	0.348	0.362	0.372	0.384	0.399	0.41	0.427	0.442	0.456	0.469	0.482	0.495	0.508	0.521	0.534	0.547	0.56	0.573	0.585	0.597	0.607	0.618	0.629	0.639	0.649	0.658	0.667
		0376_dose1.12_rep0	376	malathion	1.12	0	0.368	0.353	0.339	0.322	0.312	0.306	0.3	0.296	0.298	0.298	0.297	0.294	0.3	0.29	0.3	0.305	0.304	0.308	0.315	0.323	0.334	0.339	0.351	0.364	0.379	0.393	0.406	0.42	0.435	0.447	0.462	0.476	0.489	0.504	0.517	0.531	0.543	0.556	0.568	0.58	0.592	0.602	0.612
		0376_dose1.49_rep0	376	malathion	1.49	0	0.358	0.344	0.329	0.312	0.304	0.301	0.299	0.283	0.285	0.283	0.284	0.278	0.28	0.272	0.273	0.273	0.275	0.274	0.281	0.283	0.287	0.292	0.298	0.303	0.313	0.323	0.329	0.34	0.351	0.362	0.375	0.39	0.403	0.416	0.43	0.444	0.456	0.472	0.486	0.499	0.513	0.525	0.537
		0376_dose1.87_rep0	376	malathion	1.87	0	0.354	0.345	0.328	0.315	0.31	0.299	0.298	0.286	0.29	0.284	0.283	0.284	0.285	0.282	0.284	0.281	0.285	0.291	0.288	0.306	0.302	0.305	0.313	0.318	0.332	0.34	0.346	0.358	0.368	0.379	0.391	0.418	0.418	0.429	0.445	0.457	0.471	0.485	0.498	0.51	0.524	0.534	0.547
		0376_dose2.24_rep0	376	malathion	2.24	0	0.366	0.355	0.337	0.326	0.316	0.324	0.313	0.316	0.308	0.305	0.302	0.306	0.305	0.303	0.303	0.303	0.314	0.322	0.32	0.326	0.331	0.329	0.342	0.348	0.358	0.367	0.37	0.384	0.384	0.399	0.409	0.42	0.432	0.444	0.454	0.47	0.481	0.492	0.507	0.521	0.532	0.544	0.555
		0376_dose0.0_rep1	376	malathion	0	1	0.418	0.408	0.392	0.391	0.394	0.403	0.415	0.427	0.435	0.449	0.453	0.459	0.467	0.471	0.477	0.484	0.486	0.488	0.496	0.5	0.505	0.508	0.512	0.516	0.523	0.528	0.535	0.538	0.545	0.552	0.555	0.559	0.567	0.573	0.578	0.58	0.59	0.595	0.6	0.605	0.608	0.614	0.619
		0376_dose0.374_rep1	376	malathion	0.374	1	0.389	0.368	0.35	0.337	0.328	0.319	0.325	0.334	0.346	0.352	0.372	0.383	0.393	0.406	0.418	0.43	0.441	0.453	0.466	0.477	0.488	0.5	0.511	0.522	0.533	0.545	0.555	0.568	0.578	0.589	0.6	0.611	0.622	0.631	0.64	0.65	0.659	0.672	0.685	0.698	0.712	0.721	0.734
		0376_dose0.747_rep1	376	malathion	0.747	1	0.389	0.366	0.351	0.334	0.32	0.314	0.309	0.305	0.315	0.312	0.313	0.322	0.328	0.337	0.342	0.349	0.362	0.374	0.387	0.399	0.415	0.427	0.441	0.452	0.467	0.48	0.493	0.506	0.519	0.532	0.545	0.558	0.572	0.583	0.594	0.606	0.617	0.626	0.637	0.645	0.654	0.663	0.671
		0376_dose1.12_rep1	376	malathion	1.12	1	0.408	0.392	0.373	0.353	0.342	0.337	0.341	0.331	0.34	0.343	0.347	0.353	0.362	0.381	0.386	0.394	0.404	0.422	0.431	0.446	0.464	0.471	0.482	0.495	0.508	0.522	0.54	0.545	0.559	0.572	0.586	0.595	0.609	0.62	0.63	0.64	0.65	0.656	0.67	0.678	0.684	0.694	0.706
		0376_dose1.49_rep1	376	malathion	1.49	1	0.357	0.347	0.328	0.314	0.306	0.302	0.295	0.285	0.29	0.277	0.279	0.266	0.274	0.266	0.267	0.264	0.269	0.268	0.273	0.276	0.283	0.285	0.289	0.293	0.303	0.309	0.317	0.323	0.333	0.345	0.355	0.367	0.379	0.392	0.404	0.416	0.43	0.443	0.459	0.474	0.486	0.5	0.511
		0376_dose1.87_rep1	376	malathion	1.87	1	0.372	0.368	0.35	0.336	0.327	0.324	0.322	0.318	0.318	0.318	0.317	0.327	0.328	0.332	0.332	0.337	0.342	0.347	0.358	0.366	0.376	0.388	0.402	0.411	0.425	0.441	0.453	0.465	0.479	0.493	0.507	0.52	0.534	0.547	0.56	0.573	0.585	0.597	0.609	0.62	0.63	0.639	0.65
		0376_dose2.24_rep1	376	malathion	2.24	1	0.382	0.372	0.354	0.342	0.336	0.332	0.328	0.327	0.323	0.322	0.329	0.326	0.325	0.325	0.322	0.323	0.323	0.331	0.33	0.332	0.338	0.345	0.346	0.352	0.362	0.372	0.378	0.387	0.398	0.413	0.42	0.432	0.446	0.458	0.472	0.487	0.498	0.51	0.526	0.538	0.551	0.563	0.574
		0376_dose0.0_rep2	376	malathion	0	2	0.393	0.377	0.367	0.36	0.364	0.373	0.387	0.396	0.406	0.416	0.425	0.431	0.439	0.448	0.447	0.456	0.456	0.462	0.471	0.473	0.479	0.487	0.488	0.494	0.498	0.503	0.512	0.514	0.52	0.528	0.532	0.537	0.546	0.553	0.556	0.561	0.57	0.574	0.579	0.584	0.588	0.595	0.598
		0376_dose0.374_rep2	376	malathion	0.374	2	0.376	0.36	0.342	0.33	0.322	0.314	0.317	0.325	0.335	0.344	0.356	0.368	0.383	0.396	0.404	0.417	0.428	0.439	0.453	0.465	0.476	0.487	0.499	0.51	0.521	0.533	0.544	0.556	0.567	0.58	0.591	0.601	0.612	0.621	0.633	0.646	0.659	0.671	0.684	0.697	0.71	0.719	0.731
		0376_dose0.747_rep2	376	malathion	0.747	2	0.388	0.381	0.359	0.344	0.329	0.323	0.31	0.316	0.322	0.33	0.335	0.34	0.348	0.356	0.366	0.377	0.389	0.401	0.413	0.424	0.439	0.451	0.466	0.477	0.491	0.503	0.515	0.529	0.541	0.553	0.565	0.578	0.59	0.601	0.612	0.622	0.631	0.64	0.652	0.663	0.675	0.687	0.699
		0376_dose1.12_rep2	376	malathion	1.12	2	0.398	0.39	0.367	0.346	0.338	0.33	0.314	0.32	0.316	0.319	0.314	0.317	0.32	0.321	0.326	0.328	0.336	0.341	0.347	0.352	0.36	0.371	0.382	0.396	0.407	0.421	0.435	0.448	0.462	0.474	0.488	0.501	0.514	0.528	0.541	0.555	0.566	0.577	0.589	0.599	0.609	0.619	0.628
		0376_dose1.49_rep2	376	malathion	1.49	2	0.364	0.352	0.334	0.32	0.314	0.307	0.309	0.292	0.292	0.292	0.287	0.29	0.283	0.288	0.284	0.29	0.289	0.286	0.296	0.298	0.3	0.309	0.316	0.321	0.33	0.338	0.35	0.357	0.371	0.383	0.398	0.412	0.425	0.438	0.452	0.465	0.481	0.493	0.507	0.522	0.534	0.545	0.558
		0376_dose1.87_rep2	376	malathion	1.87	2	0.352	0.346	0.328	0.316	0.308	0.307	0.302	0.297	0.297	0.288	0.296	0.295	0.299	0.296	0.298	0.309	0.314	0.319	0.324	0.333	0.336	0.346	0.353	0.362	0.373	0.386	0.393	0.405	0.418	0.432	0.448	0.461	0.474	0.49	0.505	0.52	0.531	0.544	0.557	0.567	0.58	0.59	0.6
		0376_dose2.24_rep2	376	malathion	2.24	2	0.365	0.353	0.334	0.321	0.315	0.315	0.316	0.303	0.305	0.306	0.302	0.301	0.303	0.297	0.294	0.301	0.295	0.303	0.305	0.301	0.309	0.312	0.322	0.327	0.337	0.34	0.344	0.354	0.359	0.368	0.38	0.387	0.396	0.405	0.421	0.43	0.441	0.453	0.468	0.478	0.49	0.502	0.515
		4736_dose0.0_rep0	4736	malathion	0	0	0.393	0.377	0.359	0.339	0.342	0.34	0.356	0.366	0.375	0.383	0.402	0.4	0.405	0.421	0.414	0.429	0.43	0.444	0.437	0.442	0.448	0.449	0.454	0.465	0.469	0.474	0.487	0.495	0.501	0.507	0.516	0.521	0.525	0.531	0.537	0.546	0.553	0.56	0.568	0.576	0.587	0.599	0.608
		4736_dose0.374_rep0	4736	malathion	0.374	0	0.319	0.3	0.285	0.276	0.269	0.262	0.267	0.258	0.245	0.248	0.245	0.241	0.247	0.243	0.243	0.243	0.245	0.245	0.25	0.255	0.254	0.261	0.26	0.265	0.27	0.278	0.278	0.283	0.288	0.293	0.299	0.306	0.31	0.318	0.324	0.333	0.337	0.347	0.355	0.364	0.372	0.379	0.39
		4736_dose0.747_rep0	4736	malathion	0.747	0	0.318	0.299	0.28	0.264	0.255	0.253	0.247	0.253	0.247	0.253	0.251	0.259	0.252	0.258	0.258	0.258	0.262	0.257	0.263	0.266	0.269	0.27	0.274	0.276	0.282	0.286	0.289	0.295	0.296	0.303	0.31	0.314	0.32	0.321	0.332	0.336	0.344	0.349	0.355	0.368	0.376	0.381	0.391
		4736_dose1.12_rep0	4736	malathion	1.12	0	0.308	0.294	0.272	0.261	0.254	0.246	0.248	0.246	0.258	0.263	0.252	0.254	0.254	0.252	0.26	0.253	0.261	0.265	0.266	0.274	0.272	0.277	0.281	0.288	0.287	0.297	0.298	0.304	0.307	0.31	0.318	0.326	0.329	0.336	0.345	0.347	0.353	0.356	0.362	0.371	0.379	0.39	0.397
		4736_dose1.49_rep0	4736	malathion	1.49	0	0.311	0.295	0.271	0.263	0.258	0.25	0.251	0.257	0.263	0.27	0.253	0.257	0.261	0.265	0.264	0.269	0.276	0.278	0.267	0.267	0.276	0.281	0.285	0.29	0.297	0.302	0.306	0.311	0.314	0.321	0.325	0.334	0.338	0.342	0.347	0.352	0.358	0.367	0.375	0.381	0.385	0.398	0.403
		4736_dose1.87_rep0	4736	malathion	1.87	0	0.315	0.293	0.274	0.264	0.257	0.253	0.248	0.249	0.247	0.244	0.244	0.252	0.248	0.245	0.253	0.249	0.254	0.252	0.257	0.26	0.27	0.267	0.273	0.277	0.281	0.282	0.289	0.294	0.3	0.304	0.304	0.313	0.315	0.319	0.324	0.333	0.338	0.346	0.352	0.359	0.361	0.373	0.377
		4736_dose2.24_rep0	4736	malathion	2.24	0	0.289	0.276	0.259	0.25	0.252	0.252	0.26	0.254	0.26	0.237	0.237	0.237	0.242	0.243	0.244	0.246	0.242	0.247	0.246	0.244	0.247	0.253	0.253	0.26	0.265	0.265	0.268	0.272	0.277	0.277	0.289	0.291	0.295	0.304	0.309	0.313	0.317	0.318	0.322	0.333	0.339	0.342	0.348
		4736_dose0.0_rep1	4736	malathion	0	1	0.363	0.351	0.339	0.35	0.352	0.355	0.348	0.357	0.371	0.369	0.372	0.366	0.366	0.372	0.369	0.375	0.378	0.382	0.382	0.387	0.387	0.396	0.401	0.404	0.408	0.414	0.415	0.423	0.426	0.434	0.442	0.449	0.451	0.464	0.474	0.479	0.486	0.496	0.506	0.512	0.523	0.534	0.544
		4736_dose0.374_rep1	4736	malathion	0.374	1	0.341	0.321	0.302	0.292	0.284	0.285	0.282	0.272	0.266	0.268	0.261	0.258	0.256	0.255	0.256	0.261	0.263	0.266	0.271	0.265	0.269	0.275	0.277	0.279	0.288	0.291	0.293	0.297	0.303	0.312	0.318	0.322	0.332	0.336	0.344	0.346	0.358	0.365	0.373	0.385	0.388	0.401	0.411
		4736_dose0.747_rep1	4736	malathion	0.747	1	0.319	0.298	0.28	0.268	0.259	0.257	0.25	0.251	0.251	0.247	0.249	0.256	0.254	0.248	0.256	0.249	0.253	0.256	0.262	0.263	0.262	0.268	0.267	0.271	0.279	0.282	0.286	0.291	0.294	0.301	0.31	0.314	0.319	0.326	0.332	0.337	0.344	0.352	0.366	0.369	0.379	0.388	0.4
		4736_dose1.12_rep1	4736	malathion	1.12	1	0.326	0.328	0.278	0.261	0.247	0.24	0.231	0.23	0.23	0.234	0.232	0.236	0.237	0.238	0.234	0.231	0.242	0.24	0.237	0.243	0.251	0.254	0.256	0.265	0.266	0.271	0.28	0.288	0.291	0.294	0.299	0.306	0.31	0.317	0.32	0.33	0.333	0.343	0.349	0.361	0.368	0.377	0.386
		4736_dose1.49_rep1	4736	malathion	1.49	1	0.311	0.279	0.26	0.254	0.244	0.243	0.243	0.253	0.266	0.261	0.269	0.26	0.246	0.242	0.235	0.243	0.238	0.248	0.252	0.256	0.261	0.265	0.266	0.266	0.276	0.28	0.281	0.287	0.29	0.298	0.301	0.306	0.309	0.318	0.32	0.327	0.334	0.34	0.35	0.353	0.361	0.37	0.377
		4736_dose1.87_rep1	4736	malathion	1.87	1	0.316	0.296	0.278	0.265	0.26	0.253	0.253	0.249	0.251	0.252	0.245	0.246	0.254	0.25	0.255	0.256	0.258	0.261	0.265	0.265	0.267	0.271	0.276	0.284	0.286	0.286	0.293	0.295	0.303	0.303	0.309	0.312	0.32	0.328	0.332	0.34	0.345	0.347	0.358	0.361	0.373	0.377	0.384
		4736_dose2.24_rep1	4736	malathion	2.24	1	0.312	0.296	0.279	0.273	0.265	0.259	0.256	0.255	0.262	0.247	0.247	0.244	0.243	0.248	0.248	0.25	0.245	0.249	0.253	0.255	0.264	0.26	0.266	0.269	0.273	0.274	0.277	0.28	0.285	0.294	0.294	0.298	0.303	0.31	0.315	0.321	0.327	0.334	0.341	0.347	0.354	0.362	0.369
		4736_dose0.0_rep2	4736	malathion	0	2	0.336	0.326	0.315	0.312	0.307	0.3	0.314	0.312	0.302	0.308	0.311	0.318	0.32	0.333	0.331	0.341	0.339	0.342	0.346	0.353	0.354	0.358	0.363	0.366	0.372	0.374	0.372	0.381	0.384	0.391	0.397	0.406	0.407	0.412	0.419	0.426	0.437	0.442	0.452	0.459	0.468	0.478	0.489
		4736_dose0.374_rep2	4736	malathion	0.374	2	0.349	0.329	0.311	0.302	0.291	0.286	0.275	0.263	0.245	0.245	0.247	0.256	0.244	0.254	0.247	0.249	0.249	0.254	0.256	0.258	0.261	0.263	0.27	0.273	0.279	0.282	0.288	0.288	0.297	0.303	0.309	0.317	0.322	0.328	0.333	0.341	0.351	0.354	0.37	0.376	0.385	0.395	0.404
		4736_dose0.747_rep2	4736	malathion	0.747	2	0.329	0.294	0.276	0.266	0.252	0.248	0.239	0.237	0.237	0.239	0.234	0.234	0.233	0.236	0.239	0.24	0.245	0.25	0.246	0.247	0.253	0.26	0.26	0.265	0.271	0.274	0.277	0.284	0.289	0.294	0.298	0.302	0.306	0.315	0.322	0.328	0.334	0.341	0.349	0.362	0.365	0.374	0.386
		4736_dose1.12_rep2	4736	malathion	1.12	2	0.322	0.311	0.281	0.262	0.257	0.25	0.253	0.262	0.258	0.263	0.269	0.252	0.268	0.273	0.28	0.283	0.286	0.294	0.296	0.299	0.306	0.311	0.316	0.317	0.323	0.331	0.335	0.34	0.343	0.35	0.35	0.36	0.363	0.37	0.373	0.384	0.39	0.395	0.408	0.41	0.419	0.428	0.438
		4736_dose1.49_rep2	4736	malathion	1.49	2	0.324	0.299	0.278	0.267	0.259	0.257	0.267	0.27	0.262	0.263	0.259	0.263	0.253	0.262	0.267	0.269	0.268	0.275	0.281	0.286	0.289	0.298	0.294	0.304	0.307	0.313	0.317	0.322	0.325	0.329	0.336	0.344	0.348	0.356	0.36	0.367	0.374	0.38	0.386	0.393	0.401	0.41	0.417
		4736_dose1.87_rep2	4736	malathion	1.87	2	0.309	0.293	0.274	0.265	0.253	0.245	0.245	0.245	0.245	0.244	0.251	0.253	0.244	0.251	0.258	0.253	0.247	0.246	0.255	0.258	0.261	0.265	0.267	0.276	0.277	0.281	0.285	0.29	0.295	0.3	0.304	0.31	0.309	0.32	0.325	0.327	0.336	0.343	0.346	0.357	0.362	0.372	0.379
		4736_dose2.24_rep2	4736	malathion	2.24	2	0.297	0.281	0.269	0.254	0.246	0.229	0.231	0.224	0.215	0.218	0.218	0.22	0.221	0.219	0.222	0.223	0.229	0.231	0.232	0.235	0.238	0.247	0.249	0.246	0.249	0.253	0.259	0.26	0.262	0.267	0.273	0.28	0.283	0.287	0.292	0.299	0.3	0.304	0.308	0.317	0.324	0.328	0.338
		1815_dose0.0_rep0	1815	malathion	0	0	0.657	0.605	0.541	0.52	0.529	0.533	0.528	0.563	0.553	0.556	0.564	0.582	0.576	0.582	0.591	0.601	0.611	0.619	0.622	0.627	0.643	0.653	0.655	0.657	0.675	0.679	0.69	0.697	0.705	0.71	0.711	0.716	0.722	0.73	0.739	0.751	0.757	0.765	0.767	0.775	0.783	0.788	0.792
		1815_dose0.374_rep0	1815	malathion	0.374	0	0.37	0.348	0.321	0.304	0.295	0.289	0.286	0.278	0.274	0.272	0.267	0.268	0.261	0.262	0.259	0.262	0.262	0.264	0.268	0.268	0.276	0.28	0.281	0.284	0.29	0.295	0.299	0.304	0.313	0.319	0.329	0.337	0.342	0.352	0.362	0.368	0.379	0.389	0.394	0.402	0.412	0.42	0.425
		1815_dose0.747_rep0	1815	malathion	0.747	0	0.344	0.313	0.291	0.276	0.268	0.261	0.254	0.255	0.25	0.257	0.256	0.251	0.254	0.259	0.254	0.26	0.261	0.262	0.267	0.265	0.276	0.276	0.281	0.283	0.292	0.295	0.303	0.307	0.316	0.321	0.33	0.335	0.343	0.353	0.363	0.368	0.379	0.389	0.395	0.404	0.415	0.42	0.427
		1815_dose1.12_rep0	1815	malathion	1.12	0	0.329	0.308	0.287	0.273	0.263	0.257	0.256	0.259	0.262	0.245	0.259	0.259	0.268	0.267	0.273	0.271	0.282	0.286	0.284	0.289	0.291	0.294	0.305	0.307	0.312	0.316	0.323	0.329	0.334	0.34	0.345	0.353	0.358	0.366	0.374	0.382	0.396	0.398	0.405	0.409	0.415	0.427	0.429
		1815_dose1.49_rep0	1815	malathion	1.49	0	0.321	0.298	0.277	0.266	0.257	0.249	0.248	0.252	0.256	0.25	0.257	0.257	0.261	0.273	0.267	0.267	0.277	0.278	0.281	0.28	0.285	0.291	0.298	0.3	0.306	0.308	0.314	0.317	0.323	0.327	0.331	0.343	0.343	0.352	0.364	0.367	0.374	0.382	0.386	0.392	0.398	0.405	0.411
		1815_dose1.87_rep0	1815	malathion	1.87	0	0.323	0.299	0.279	0.266	0.26	0.251	0.246	0.246	0.248	0.245	0.242	0.251	0.244	0.241	0.253	0.253	0.256	0.258	0.261	0.262	0.266	0.267	0.272	0.272	0.278	0.28	0.288	0.293	0.293	0.299	0.301	0.309	0.314	0.324	0.327	0.333	0.339	0.345	0.354	0.355	0.36	0.366	0.373
		1815_dose2.24_rep0	1815	malathion	2.24	0	0.331	0.303	0.285	0.267	0.269	0.258	0.252	0.256	0.252	0.258	0.246	0.243	0.243	0.243	0.238	0.233	0.236	0.239	0.241	0.247	0.25	0.249	0.256	0.254	0.257	0.259	0.267	0.266	0.272	0.274	0.277	0.281	0.284	0.291	0.295	0.3	0.304	0.31	0.315	0.319	0.325	0.33	0.339
		1815_dose0.0_rep1	1815	malathion	0	1	0.507	0.457	0.427	0.402	0.415	0.416	0.402	0.402	0.403	0.391	0.389	0.386	0.386	0.382	0.382	0.38	0.38	0.379	0.38	0.379	0.379	0.382	0.387	0.393	0.396	0.394	0.4	0.403	0.411	0.415	0.429	0.435	0.432	0.437	0.441	0.449	0.457	0.465	0.477	0.488	0.495	0.504	0.514
		1815_dose0.374_rep1	1815	malathion	0.374	1	0.371	0.346	0.322	0.31	0.3	0.301	0.309	0.289	0.302	0.29	0.284	0.274	0.277	0.27	0.27	0.27	0.276	0.268	0.27	0.275	0.276	0.281	0.289	0.292	0.297	0.303	0.304	0.313	0.319	0.329	0.336	0.345	0.352	0.36	0.371	0.378	0.387	0.393	0.408	0.413	0.423	0.431	0.443
		1815_dose0.747_rep1	1815	malathion	0.747	1	0.353	0.323	0.301	0.285	0.271	0.264	0.261	0.26	0.251	0.254	0.254	0.257	0.256	0.252	0.257	0.263	0.26	0.261	0.264	0.271	0.274	0.282	0.281	0.286	0.293	0.295	0.298	0.308	0.314	0.323	0.333	0.339	0.343	0.355	0.367	0.372	0.381	0.392	0.396	0.408	0.418	0.423	0.433
		1815_dose1.12_rep1	1815	malathion	1.12	1	0.337	0.312	0.287	0.269	0.264	0.254	0.245	0.246	0.249	0.263	0.254	0.267	0.265	0.265	0.269	0.272	0.278	0.276	0.28	0.283	0.287	0.29	0.297	0.301	0.309	0.312	0.315	0.318	0.325	0.331	0.341	0.344	0.358	0.362	0.368	0.373	0.381	0.387	0.396	0.403	0.405	0.412	0.418
		1815_dose1.49_rep1	1815	malathion	1.49	1	0.339	0.313	0.29	0.28	0.274	0.268	0.264	0.267	0.261	0.249	0.246	0.257	0.256	0.252	0.252	0.258	0.264	0.258	0.266	0.27	0.275	0.28	0.284	0.286	0.292	0.296	0.301	0.309	0.313	0.316	0.325	0.333	0.337	0.347	0.355	0.362	0.374	0.373	0.387	0.391	0.394	0.401	0.406
		1815_dose1.87_rep1	1815	malathion	1.87	1	0.341	0.315	0.298	0.284	0.275	0.268	0.265	0.264	0.265	0.266	0.267	0.258	0.26	0.26	0.261	0.26	0.267	0.272	0.273	0.274	0.276	0.286	0.288	0.292	0.294	0.3	0.303	0.309	0.312	0.322	0.324	0.334	0.336	0.343	0.352	0.359	0.366	0.373	0.38	0.387	0.393	0.397	0.404
		1815_dose2.24_rep1	1815	malathion	2.24	1	0.342	0.315	0.296	0.284	0.275	0.265	0.261	0.261	0.258	0.259	0.27	0.26	0.261	0.256	0.252	0.251	0.253	0.254	0.257	0.261	0.26	0.266	0.271	0.275	0.277	0.278	0.282	0.289	0.293	0.294	0.298	0.303	0.309	0.312	0.319	0.327	0.327	0.334	0.338	0.347	0.355	0.355	0.359
		1815_dose0.0_rep2	1815	malathion	0	2	0.384	0.353	0.326	0.311	0.31	0.307	0.289	0.292	0.295	0.291	0.29	0.285	0.288	0.282	0.288	0.291	0.286	0.285	0.291	0.29	0.29	0.294	0.291	0.294	0.296	0.304	0.31	0.316	0.322	0.326	0.338	0.337	0.351	0.364	0.362	0.379	0.382	0.395	0.406	0.418	0.428	0.438	0.449
		1815_dose0.374_rep2	1815	malathion	0.374	2	0.365	0.337	0.317	0.305	0.296	0.291	0.289	0.285	0.277	0.28	0.268	0.268	0.26	0.256	0.255	0.26	0.258	0.265	0.259	0.268	0.268	0.274	0.28	0.283	0.29	0.297	0.302	0.307	0.314	0.322	0.329	0.338	0.346	0.352	0.363	0.369	0.376	0.39	0.397	0.404	0.413	0.423	0.428
		1815_dose0.747_rep2	1815	malathion	0.747	2	0.355	0.325	0.301	0.282	0.272	0.264	0.257	0.255	0.262	0.265	0.258	0.258	0.258	0.258	0.258	0.263	0.266	0.266	0.27	0.274	0.275	0.283	0.287	0.287	0.296	0.299	0.305	0.317	0.32	0.327	0.334	0.349	0.352	0.365	0.367	0.372	0.381	0.391	0.397	0.407	0.415	0.42	0.428
		1815_dose1.12_rep2	1815	malathion	1.12	2	0.334	0.31	0.288	0.276	0.264	0.256	0.252	0.248	0.254	0.254	0.256	0.259	0.254	0.256	0.261	0.267	0.269	0.27	0.273	0.272	0.28	0.287	0.286	0.291	0.299	0.302	0.311	0.315	0.318	0.323	0.329	0.337	0.34	0.35	0.36	0.364	0.374	0.378	0.388	0.392	0.402	0.404	0.41
		1815_dose1.49_rep2	1815	malathion	1.49	2	0.333	0.304	0.279	0.269	0.257	0.258	0.253	0.253	0.261	0.254	0.247	0.259	0.249	0.259	0.259	0.261	0.262	0.269	0.274	0.277	0.283	0.287	0.293	0.297	0.304	0.309	0.31	0.32	0.324	0.33	0.335	0.338	0.347	0.356	0.361	0.371	0.377	0.38	0.391	0.397	0.401	0.406	0.408
		1815_dose1.87_rep2	1815	malathion	1.87	2	0.326	0.301	0.282	0.267	0.257	0.248	0.242	0.251	0.256	0.251	0.245	0.241	0.238	0.241	0.245	0.247	0.242	0.254	0.248	0.254	0.26	0.263	0.264	0.268	0.276	0.276	0.281	0.289	0.288	0.301	0.302	0.306	0.307	0.316	0.321	0.325	0.331	0.336	0.343	0.351	0.353	0.357	0.361
		1815_dose2.24_rep2	1815	malathion	2.24	2	0.335	0.308	0.291	0.276	0.262	0.251	0.246	0.243	0.239	0.237	0.257	0.258	0.252	0.254	0.25	0.248	0.251	0.249	0.251	0.259	0.257	0.259	0.264	0.27	0.273	0.272	0.278	0.283	0.284	0.291	0.291	0.293	0.301	0.306	0.311	0.315	0.32	0.325	0.329	0.334	0.338	0.342	0.348
		4612_dose0.0_rep0	4612	malathion	0	0	0.294	0.276	0.266	0.267	0.27	0.277	0.283	0.293	0.297	0.297	0.302	0.309	0.317	0.326	0.333	0.341	0.352	0.355	0.361	0.365	0.38	0.387	0.398	0.405	0.411	0.417	0.425	0.43	0.438	0.445	0.461	0.459	0.474	0.483	0.482	0.494	0.506	0.499	0.517	0.524	0.534	0.528	0.535
		4612_dose0.374_rep0	4612	malathion	0.374	0	0.293	0.265	0.244	0.229	0.218	0.204	0.198	0.213	0.189	0.184	0.183	0.183	0.186	0.188	0.185	0.188	0.192	0.196	0.201	0.202	0.204	0.209	0.214	0.22	0.223	0.23	0.239	0.242	0.246	0.253	0.256	0.262	0.272	0.274	0.283	0.295	0.3	0.304	0.312	0.321	0.33	0.341	0.346
		4612_dose0.747_rep0	4612	malathion	0.747	0	0.281	0.252	0.233	0.217	0.211	0.202	0.192	0.185	0.185	0.176	0.182	0.181	0.181	0.183	0.188	0.189	0.191	0.196	0.201	0.204	0.21	0.211	0.214	0.219	0.222	0.231	0.233	0.237	0.243	0.248	0.252	0.257	0.263	0.272	0.273	0.279	0.283	0.288	0.293	0.299	0.305	0.317	0.319
		4612_dose1.12_rep0	4612	malathion	1.12	0	0.277	0.259	0.235	0.223	0.21	0.189	0.185	0.183	0.178	0.182	0.183	0.186	0.184	0.186	0.186	0.19	0.187	0.187	0.192	0.197	0.199	0.201	0.206	0.208	0.212	0.215	0.222	0.224	0.234	0.233	0.24	0.241	0.248	0.249	0.258	0.259	0.265	0.275	0.283	0.281	0.284	0.289	0.294
		4612_dose1.49_rep0	4612	malathion	1.49	0	0.28	0.253	0.229	0.211	0.208	0.177	0.176	0.18	0.171	0.164	0.167	0.167	0.17	0.169	0.166	0.166	0.169	0.169	0.18	0.18	0.183	0.184	0.189	0.188	0.193	0.195	0.203	0.205	0.203	0.206	0.217	0.22	0.222	0.229	0.231	0.233	0.242	0.239	0.248	0.249	0.255	0.256	0.263
		4612_dose1.87_rep0	4612	malathion	1.87	0	0.276	0.247	0.219	0.209	0.189	0.186	0.171	0.172	0.179	0.167	0.17	0.165	0.169	0.168	0.166	0.172	0.168	0.169	0.169	0.172	0.18	0.185	0.185	0.184	0.19	0.194	0.196	0.199	0.207	0.206	0.213	0.215	0.218	0.224	0.229	0.233	0.236	0.236	0.242	0.244	0.247	0.253	0.257
		4612_dose2.24_rep0	4612	malathion	2.24	0	0.287	0.255	0.234	0.212	0.191	0.194	0.195	0.192	0.194	0.193	0.199	0.194	0.194	0.2	0.197	0.199	0.199	0.198	0.201	0.202	0.206	0.207	0.209	0.213	0.216	0.218	0.221	0.226	0.23	0.234	0.238	0.24	0.245	0.249	0.253	0.257	0.266	0.269	0.274	0.275	0.282	0.301	0.287
		4612_dose0.0_rep1	4612	malathion	0	1	0.283	0.271	0.261	0.254	0.258	0.264	0.27	0.275	0.28	0.285	0.291	0.296	0.301	0.308	0.312	0.32	0.328	0.33	0.335	0.341	0.347	0.354	0.358	0.364	0.37	0.375	0.379	0.386	0.39	0.399	0.402	0.41	0.417	0.417	0.429	0.432	0.438	0.447	0.454	0.455	0.462	0.468	0.476
		4612_dose0.374_rep1	4612	malathion	0.374	1	0.295	0.272	0.254	0.245	0.232	0.221	0.232	0.226	0.212	0.207	0.205	0.196	0.196	0.198	0.201	0.206	0.203	0.207	0.21	0.21	0.215	0.215	0.223	0.228	0.234	0.239	0.245	0.253	0.255	0.263	0.27	0.279	0.284	0.291	0.301	0.308	0.317	0.33	0.336	0.349	0.36	0.372	0.382
		4612_dose0.747_rep1	4612	malathion	0.747	1	0.282	0.25	0.236	0.221	0.213	0.203	0.197	0.187	0.182	0.181	0.182	0.177	0.182	0.184	0.185	0.187	0.193	0.196	0.203	0.205	0.212	0.213	0.218	0.224	0.23	0.23	0.239	0.244	0.248	0.256	0.26	0.266	0.273	0.278	0.281	0.292	0.293	0.302	0.31	0.311	0.326	0.328	0.335
		4612_dose1.12_rep1	4612	malathion	1.12	1	0.28	0.259	0.241	0.224	0.215	0.204	0.195	0.191	0.194	0.185	0.184	0.187	0.185	0.186	0.189	0.191	0.195	0.194	0.2	0.202	0.205	0.208	0.211	0.221	0.223	0.228	0.231	0.234	0.242	0.245	0.248	0.259	0.26	0.269	0.27	0.277	0.284	0.29	0.289	0.296	0.303	0.312	0.318
		4612_dose1.49_rep1	4612	malathion	1.49	1	0.285	0.259	0.236	0.214	0.214	0.212	0.198	0.191	0.191	0.185	0.19	0.191	0.192	0.193	0.194	0.195	0.199	0.2	0.201	0.206	0.211	0.209	0.212	0.215	0.219	0.221	0.222	0.227	0.231	0.234	0.24	0.248	0.252	0.256	0.259	0.261	0.268	0.269	0.272	0.279	0.285	0.286	0.29
		4612_dose1.87_rep1	4612	malathion	1.87	1	0.289	0.26	0.237	0.227	0.22	0.21	0.196	0.187	0.176	0.184	0.182	0.183	0.181	0.179	0.188	0.187	0.185	0.191	0.195	0.197	0.2	0.203	0.206	0.211	0.213	0.217	0.222	0.229	0.229	0.232	0.235	0.24	0.245	0.244	0.25	0.255	0.261	0.265	0.267	0.272	0.276	0.28	0.284
		4612_dose2.24_rep1	4612	malathion	2.24	1	0.279	0.259	0.237	0.23	0.213	0.201	0.213	0.223	0.219	0.221	0.225	0.223	0.226	0.232	0.231	0.236	0.237	0.238	0.241	0.243	0.246	0.247	0.249	0.251	0.253	0.255	0.259	0.261	0.267	0.27	0.276	0.285	0.288	0.294	0.302	0.301	0.31	0.311	0.322	0.322	0.328	0.338	0.343
		4612_dose0.0_rep2	4612	malathion	0	2	0.276	0.267	0.26	0.258	0.261	0.264	0.274	0.275	0.291	0.288	0.291	0.297	0.302	0.309	0.311	0.319	0.326	0.33	0.335	0.343	0.346	0.351	0.356	0.363	0.367	0.373	0.377	0.383	0.388	0.394	0.399	0.401	0.405	0.423	0.431	0.43	0.433	0.445	0.442	0.449	0.454	0.461	0.463
		4612_dose0.374_rep2	4612	malathion	0.374	2	0.281	0.259	0.248	0.237	0.233	0.197	0.194	0.193	0.193	0.196	0.19	0.192	0.188	0.187	0.189	0.19	0.193	0.195	0.198	0.203	0.204	0.207	0.211	0.218	0.225	0.23	0.233	0.242	0.247	0.252	0.26	0.266	0.274	0.281	0.289	0.298	0.308	0.316	0.327	0.338	0.352	0.36	0.372
		4612_dose0.747_rep2	4612	malathion	0.747	2	0.285	0.269	0.247	0.232	0.227	0.224	0.207	0.205	0.208	0.202	0.197	0.197	0.2	0.199	0.204	0.206	0.211	0.216	0.218	0.22	0.226	0.232	0.238	0.246	0.253	0.255	0.261	0.267	0.274	0.279	0.287	0.292	0.302	0.305	0.315	0.322	0.33	0.339	0.349	0.355	0.362	0.374	0.387
		4612_dose1.12_rep2	4612	malathion	1.12	2	0.27	0.244	0.227	0.214	0.202	0.183	0.18	0.172	0.165	0.169	0.168	0.164	0.167	0.166	0.167	0.17	0.174	0.175	0.182	0.181	0.188	0.198	0.201	0.205	0.206	0.213	0.213	0.219	0.223	0.228	0.235	0.242	0.246	0.249	0.253	0.259	0.264	0.272	0.275	0.279	0.287	0.29	0.294
		4612_dose1.49_rep2	4612	malathion	1.49	2	0.278	0.252	0.227	0.222	0.219	0.195	0.189	0.177	0.179	0.178	0.177	0.177	0.181	0.182	0.181	0.183	0.184	0.184	0.186	0.189	0.19	0.194	0.201	0.205	0.21	0.211	0.213	0.219	0.219	0.225	0.226	0.234	0.238	0.237	0.248	0.251	0.257	0.26	0.262	0.261	0.272	0.275	0.285
		4612_dose1.87_rep2	4612	malathion	1.87	2	0.274	0.246	0.222	0.198	0.193	0.195	0.174	0.162	0.164	0.166	0.159	0.164	0.159	0.167	0.162	0.165	0.166	0.168	0.171	0.173	0.176	0.182	0.181	0.184	0.183	0.186	0.19	0.193	0.197	0.198	0.201	0.208	0.211	0.218	0.225	0.226	0.23	0.233	0.238	0.237	0.243	0.249	0.253
		4612_dose2.24_rep2	4612	malathion	2.24	2	0.273	0.255	0.232	0.214	0.209	0.185	0.19	0.174	0.185	0.176	0.183	0.18	0.18	0.186	0.182	0.185	0.191	0.184	0.186	0.188	0.19	0.191	0.194	0.197	0.199	0.206	0.205	0.209	0.211	0.221	0.225	0.234	0.238	0.244	0.247	0.249	0.256	0.259	0.263	0.267	0.27	0.274	0.279
		1380_dose0.0_rep0	1380	malathion	0	0	0.281	0.271	0.261	0.257	0.259	0.266	0.271	0.279	0.277	0.286	0.29	0.293	0.3	0.309	0.309	0.315	0.323	0.326	0.332	0.339	0.343	0.348	0.349	0.357	0.361	0.369	0.371	0.381	0.385	0.39	0.393	0.4	0.406	0.408	0.416	0.42	0.427	0.43	0.434	0.442	0.448	0.454	0.458
		1380_dose0.374_rep0	1380	malathion	0.374	0	0.278	0.26	0.251	0.234	0.219	0.206	0.191	0.182	0.183	0.179	0.176	0.174	0.171	0.175	0.172	0.174	0.177	0.179	0.181	0.187	0.191	0.191	0.201	0.202	0.207	0.212	0.219	0.225	0.23	0.234	0.241	0.248	0.253	0.262	0.263	0.272	0.275	0.288	0.293	0.306	0.31	0.321	0.333
		1380_dose0.747_rep0	1380	malathion	0.747	0	0.259	0.231	0.214	0.204	0.199	0.186	0.172	0.172	0.164	0.163	0.171	0.169	0.166	0.169	0.171	0.175	0.174	0.18	0.185	0.185	0.192	0.192	0.195	0.201	0.206	0.213	0.216	0.222	0.223	0.226	0.231	0.237	0.24	0.244	0.252	0.257	0.261	0.263	0.263	0.273	0.284	0.285	0.291
		1380_dose1.12_rep0	1380	malathion	1.12	0	0.26	0.228	0.21	0.198	0.199	0.168	0.16	0.161	0.153	0.155	0.162	0.157	0.156	0.161	0.158	0.164	0.159	0.165	0.168	0.174	0.176	0.177	0.181	0.183	0.191	0.19	0.194	0.201	0.203	0.211	0.212	0.215	0.221	0.225	0.23	0.232	0.234	0.239	0.248	0.247	0.251	0.256	0.265
		1380_dose1.49_rep0	1380	malathion	1.49	0	0.273	0.244	0.218	0.207	0.206	0.197	0.179	0.172	0.171	0.173	0.172	0.171	0.169	0.17	0.173	0.173	0.174	0.175	0.176	0.183	0.182	0.185	0.19	0.193	0.195	0.201	0.207	0.212	0.21	0.217	0.217	0.221	0.228	0.235	0.237	0.242	0.252	0.251	0.25	0.256	0.255	0.27	0.267
		1380_dose1.87_rep0	1380	malathion	1.87	0	0.266	0.236	0.212	0.195	0.195	0.172	0.175	0.166	0.152	0.153	0.162	0.158	0.159	0.158	0.16	0.162	0.161	0.162	0.165	0.166	0.164	0.168	0.172	0.171	0.174	0.175	0.181	0.182	0.194	0.192	0.193	0.199	0.199	0.201	0.21	0.213	0.218	0.215	0.218	0.223	0.23	0.236	0.24
		1380_dose2.24_rep0	1380	malathion	2.24	0	0.257	0.235	0.212	0.191	0.183	0.182	0.172	0.166	0.169	0.16	0.168	0.163	0.175	0.182	0.172	0.17	0.175	0.172	0.171	0.173	0.178	0.178	0.181	0.182	0.184	0.186	0.189	0.194	0.197	0.198	0.201	0.214	0.213	0.216	0.22	0.223	0.229	0.233	0.239	0.241	0.249	0.252	0.253
		1380_dose0.0_rep1	1380	malathion	0	1	0.278	0.273	0.263	0.254	0.265	0.265	0.27	0.274	0.278	0.281	0.282	0.29	0.29	0.296	0.3	0.305	0.312	0.314	0.319	0.326	0.332	0.333	0.341	0.346	0.352	0.361	0.364	0.369	0.378	0.382	0.386	0.395	0.405	0.404	0.416	0.418	0.428	0.432	0.438	0.442	0.45	0.458	0.464
		1380_dose0.374_rep1	1380	malathion	0.374	1	0.276	0.258	0.239	0.235	0.224	0.216	0.206	0.203	0.198	0.204	0.218	0.203	0.198	0.195	0.195	0.196	0.199	0.201	0.2	0.204	0.209	0.214	0.218	0.224	0.229	0.23	0.238	0.245	0.25	0.254	0.257	0.267	0.273	0.279	0.283	0.289	0.296	0.303	0.311	0.32	0.327	0.333	0.346
		1380_dose0.747_rep1	1380	malathion	0.747	1	0.273	0.259	0.233	0.223	0.207	0.21	0.197	0.193	0.193	0.187	0.186	0.185	0.186	0.19	0.193	0.193	0.195	0.199	0.203	0.204	0.21	0.215	0.22	0.222	0.231	0.233	0.239	0.242	0.249	0.258	0.261	0.267	0.273	0.281	0.284	0.291	0.297	0.302	0.305	0.309	0.317	0.328	0.327
		1380_dose1.12_rep1	1380	malathion	1.12	1	0.287	0.254	0.239	0.22	0.217	0.202	0.2	0.19	0.191	0.185	0.183	0.189	0.189	0.187	0.191	0.193	0.198	0.2	0.205	0.207	0.211	0.212	0.217	0.225	0.231	0.234	0.24	0.243	0.251	0.255	0.257	0.262	0.276	0.279	0.28	0.283	0.29	0.295	0.299	0.309	0.318	0.322	0.331
		1380_dose1.49_rep1	1380	malathion	1.49	1	0.27	0.243	0.224	0.211	0.195	0.166	0.163	0.167	0.155	0.157	0.159	0.161	0.166	0.167	0.167	0.168	0.168	0.171	0.171	0.174	0.175	0.18	0.182	0.188	0.19	0.192	0.197	0.201	0.204	0.207	0.21	0.216	0.22	0.225	0.23	0.23	0.236	0.239	0.245	0.248	0.248	0.256	0.254
		1380_dose1.87_rep1	1380	malathion	1.87	1	0.275	0.246	0.226	0.23	0.214	0.198	0.188	0.183	0.186	0.178	0.185	0.183	0.187	0.184	0.186	0.187	0.189	0.193	0.195	0.198	0.2	0.201	0.209	0.205	0.211	0.21	0.215	0.217	0.221	0.226	0.226	0.232	0.235	0.237	0.241	0.247	0.247	0.255	0.257	0.26	0.264	0.268	0.271
		1380_dose2.24_rep1	1380	malathion	2.24	1	0.272	0.252	0.233	0.216	0.2	0.197	0.199	0.188	0.19	0.2	0.191	0.19	0.189	0.189	0.186	0.188	0.19	0.19	0.193	0.194	0.199	0.201	0.201	0.205	0.207	0.212	0.216	0.219	0.222	0.228	0.23	0.238	0.243	0.245	0.251	0.249	0.256	0.259	0.261	0.269	0.279	0.281	0.282
		1380_dose0.0_rep2	1380	malathion	0	2	0.273	0.264	0.254	0.256	0.263	0.257	0.26	0.264	0.274	0.279	0.287	0.291	0.299	0.303	0.307	0.313	0.322	0.323	0.333	0.337	0.343	0.354	0.361	0.366	0.373	0.38	0.386	0.392	0.397	0.405	0.411	0.42	0.425	0.431	0.439	0.445	0.452	0.461	0.468	0.473	0.48	0.484	0.493
		1380_dose0.374_rep2	1380	malathion	0.374	2	0.273	0.259	0.246	0.228	0.217	0.22	0.201	0.194	0.194	0.186	0.189	0.184	0.181	0.182	0.181	0.183	0.183	0.183	0.189	0.192	0.197	0.199	0.203	0.208	0.213	0.216	0.219	0.224	0.231	0.232	0.24	0.246	0.253	0.257	0.263	0.27	0.274	0.284	0.291	0.3	0.306	0.311	0.319
		1380_dose0.747_rep2	1380	malathion	0.747	2	0.274	0.258	0.233	0.218	0.218	0.204	0.196	0.191	0.185	0.188	0.186	0.19	0.19	0.185	0.192	0.191	0.201	0.2	0.203	0.203	0.211	0.217	0.217	0.225	0.226	0.234	0.237	0.243	0.247	0.252	0.26	0.262	0.267	0.275	0.278	0.281	0.29	0.295	0.3	0.306	0.31	0.313	0.316
		1380_dose1.12_rep2	1380	malathion	1.12	2	0.274	0.244	0.221	0.218	0.203	0.183	0.194	0.191	0.188	0.188	0.185	0.185	0.182	0.183	0.186	0.188	0.189	0.191	0.194	0.198	0.201	0.205	0.205	0.212	0.211	0.217	0.222	0.227	0.227	0.229	0.236	0.24	0.241	0.245	0.247	0.252	0.257	0.265	0.268	0.271	0.276	0.274	0.288
		1380_dose1.49_rep2	1380	malathion	1.49	2	0.279	0.252	0.234	0.216	0.219	0.192	0.189	0.188	0.183	0.184	0.184	0.183	0.181	0.183	0.186	0.186	0.189	0.193	0.194	0.196	0.199	0.199	0.201	0.204	0.208	0.212	0.213	0.217	0.22	0.223	0.23	0.232	0.233	0.238	0.242	0.247	0.248	0.251	0.257	0.266	0.271	0.27	0.273
		1380_dose1.87_rep2	1380	malathion	1.87	2	0.272	0.245	0.225	0.214	0.194	0.208	0.199	0.189	0.196	0.191	0.189	0.192	0.193	0.194	0.198	0.199	0.202	0.201	0.202	0.202	0.206	0.206	0.21	0.214	0.215	0.218	0.219	0.225	0.228	0.235	0.233	0.237	0.243	0.241	0.246	0.25	0.251	0.257	0.257	0.266	0.266	0.272	0.274
		1380_dose2.24_rep2	1380	malathion	2.24	2	0.269	0.253	0.232	0.224	0.216	0.199	0.198	0.189	0.19	0.193	0.19	0.189	0.198	0.191	0.198	0.196	0.199	0.2	0.2	0.201	0.204	0.203	0.207	0.206	0.21	0.213	0.215	0.219	0.226	0.229	0.236	0.237	0.247	0.249	0.253	0.258	0.262	0.266	0.274	0.274	0.279	0.284	0.287
		1302A_dose0.0_rep0	1302A	malathion	0	0	0.217	0.217	0.212	0.223	0.217	0.228	0.234	0.248	0.251	0.261	0.268	0.268	0.276	0.278	0.281	0.282	0.285	0.29	0.292	0.296	0.3	0.301	0.307	0.31	0.309	0.318	0.316	0.321	0.32	0.322	0.326	0.328	0.332	0.332	0.335	0.34	0.341	0.343	0.345	0.352	0.358	0.36	0.365
		1302A_dose0.374_rep0	1302A	malathion	0.374	0	0.18	0.18	0.184	0.195	0.199	0.203	0.195	0.186	0.184	0.183	0.184	0.182	0.183	0.185	0.188	0.185	0.186	0.189	0.188	0.187	0.189	0.186	0.187	0.19	0.191	0.194	0.198	0.198	0.199	0.206	0.207	0.213	0.217	0.222	0.226	0.231	0.235	0.24	0.245	0.249	0.258	0.26	0.269
		1302A_dose0.747_rep0	1302A	malathion	0.747	0	0.194	0.189	0.18	0.177	0.174	0.173	0.173	0.181	0.181	0.187	0.186	0.187	0.192	0.193	0.194	0.195	0.198	0.199	0.204	0.205	0.209	0.212	0.214	0.218	0.222	0.227	0.232	0.234	0.237	0.242	0.244	0.249	0.255	0.257	0.264	0.268	0.273	0.281	0.282	0.288	0.299	0.303	0.31
		1302A_dose1.12_rep0	1302A	malathion	1.12	0	0.179	0.171	0.166	0.163	0.166	0.167	0.172	0.175	0.174	0.179	0.182	0.184	0.19	0.19	0.195	0.197	0.199	0.207	0.207	0.213	0.214	0.218	0.221	0.226	0.229	0.231	0.236	0.239	0.248	0.248	0.252	0.26	0.26	0.267	0.27	0.276	0.279	0.284	0.285	0.296	0.298	0.305	0.31
		1302A_dose1.49_rep0	1302A	malathion	1.49	0	0.168	0.163	0.155	0.147	0.145	0.141	0.144	0.146	0.147	0.147	0.153	0.157	0.16	0.163	0.166	0.17	0.171	0.178	0.178	0.183	0.185	0.191	0.192	0.196	0.199	0.205	0.207	0.216	0.217	0.221	0.224	0.228	0.23	0.235	0.237	0.24	0.244	0.249	0.25	0.257	0.259	0.261	0.266
		1302A_dose1.87_rep0	1302A	malathion	1.87	0	0.184	0.176	0.17	0.175	0.166	0.167	0.166	0.172	0.175	0.18	0.181	0.183	0.188	0.187	0.188	0.19	0.193	0.198	0.202	0.202	0.204	0.207	0.21	0.214	0.218	0.223	0.225	0.229	0.232	0.237	0.238	0.24	0.245	0.247	0.25	0.254	0.256	0.259	0.262	0.264	0.27	0.269	0.276
		1302A_dose2.24_rep0	1302A	malathion	2.24	0	0.184	0.172	0.172	0.17	0.163	0.165	0.17	0.167	0.169	0.168	0.167	0.168	0.172	0.175	0.177	0.177	0.18	0.182	0.186	0.191	0.193	0.197	0.2	0.202	0.205	0.208	0.211	0.213	0.216	0.22	0.224	0.228	0.232	0.237	0.238	0.241	0.245	0.25	0.252	0.256	0.26	0.264	0.268
		1302A_dose0.0_rep1	1302A	malathion	0	1	0.206	0.204	0.208	0.221	0.218	0.224	0.229	0.235	0.247	0.254	0.254	0.265	0.266	0.27	0.284	0.292	0.296	0.304	0.313	0.319	0.324	0.326	0.335	0.346	0.355	0.362	0.362	0.371	0.381	0.389	0.395	0.403	0.413	0.422	0.428	0.434	0.443	0.446	0.455	0.46	0.47	0.474	0.485
		1302A_dose0.374_rep1	1302A	malathion	0.374	1	0.194	0.19	0.188	0.183	0.18	0.178	0.176	0.182	0.181	0.177	0.18	0.183	0.186	0.19	0.187	0.193	0.194	0.193	0.192	0.197	0.2	0.201	0.197	0.206	0.207	0.209	0.21	0.215	0.218	0.223	0.223	0.229	0.235	0.241	0.242	0.247	0.254	0.26	0.265	0.272	0.278	0.284	0.291
		1302A_dose0.747_rep1	1302A	malathion	0.747	1	0.202	0.194	0.186	0.182	0.176	0.181	0.183	0.186	0.186	0.188	0.19	0.191	0.193	0.191	0.194	0.197	0.199	0.201	0.207	0.209	0.21	0.215	0.217	0.22	0.225	0.229	0.233	0.237	0.241	0.247	0.249	0.254	0.256	0.261	0.264	0.275	0.279	0.283	0.286	0.294	0.301	0.305	0.315
		1302A_dose1.12_rep1	1302A	malathion	1.12	1	0.202	0.197	0.181	0.176	0.173	0.179	0.18	0.187	0.187	0.188	0.189	0.196	0.202	0.204	0.203	0.207	0.209	0.212	0.215	0.223	0.223	0.227	0.23	0.229	0.234	0.237	0.241	0.246	0.249	0.254	0.259	0.263	0.267	0.27	0.275	0.282	0.288	0.288	0.296	0.297	0.302	0.309	0.317
		1302A_dose1.49_rep1	1302A	malathion	1.49	1	0.179	0.172	0.171	0.165	0.17	0.174	0.177	0.178	0.181	0.186	0.183	0.189	0.192	0.193	0.199	0.2	0.207	0.21	0.213	0.215	0.219	0.221	0.224	0.229	0.232	0.234	0.235	0.239	0.246	0.253	0.253	0.255	0.256	0.261	0.268	0.268	0.274	0.276	0.281	0.284	0.289	0.293	0.295
		1302A_dose1.87_rep1	1302A	malathion	1.87	1	0.197	0.182	0.172	0.166	0.17	0.17	0.167	0.171	0.175	0.177	0.175	0.174	0.175	0.178	0.178	0.182	0.184	0.186	0.189	0.192	0.197	0.201	0.202	0.208	0.21	0.214	0.218	0.226	0.227	0.23	0.233	0.235	0.24	0.244	0.249	0.252	0.256	0.257	0.263	0.267	0.272	0.275	0.28
		1302A_dose2.24_rep1	1302A	malathion	2.24	1	0.2	0.188	0.182	0.174	0.174	0.171	0.175	0.178	0.18	0.182	0.187	0.188	0.191	0.193	0.195	0.199	0.203	0.203	0.206	0.211	0.213	0.211	0.217	0.218	0.222	0.225	0.23	0.232	0.234	0.239	0.241	0.244	0.249	0.251	0.257	0.259	0.262	0.266	0.27	0.273	0.275	0.28	0.289
		1302A_dose0.0_rep2	1302A	malathion	0	2	0.221	0.228	0.229	0.223	0.231	0.246	0.244	0.252	0.263	0.272	0.277	0.281	0.29	0.292	0.296	0.296	0.298	0.301	0.299	0.306	0.307	0.31	0.314	0.313	0.312	0.318	0.318	0.32	0.321	0.325	0.322	0.324	0.325	0.33	0.328	0.331	0.333	0.335	0.338	0.341	0.347	0.349	0.354
		1302A_dose0.374_rep2	1302A	malathion	0.374	2	0.183	0.178	0.172	0.171	0.169	0.17	0.172	0.173	0.169	0.177	0.176	0.175	0.18	0.189	0.18	0.185	0.184	0.187	0.188	0.192	0.192	0.195	0.194	0.196	0.201	0.202	0.21	0.21	0.214	0.217	0.222	0.225	0.229	0.237	0.239	0.243	0.249	0.253	0.26	0.266	0.272	0.278	0.286
		1302A_dose0.747_rep2	1302A	malathion	0.747	2	0.203	0.199	0.192	0.18	0.177	0.183	0.184	0.183	0.187	0.188	0.187	0.19	0.193	0.19	0.195	0.197	0.198	0.199	0.205	0.21	0.212	0.214	0.217	0.221	0.224	0.227	0.232	0.236	0.24	0.246	0.249	0.254	0.256	0.264	0.268	0.276	0.279	0.286	0.292	0.298	0.305	0.31	0.316
		1302A_dose1.12_rep2	1302A	malathion	1.12	2	0.203	0.194	0.185	0.179	0.182	0.181	0.183	0.189	0.186	0.196	0.199	0.199	0.203	0.209	0.214	0.218	0.218	0.222	0.223	0.229	0.232	0.234	0.238	0.245	0.245	0.248	0.249	0.255	0.256	0.262	0.263	0.269	0.273	0.28	0.284	0.285	0.29	0.292	0.297	0.303	0.309	0.314	0.322
		1302A_dose1.49_rep2	1302A	malathion	1.49	2	0.188	0.179	0.176	0.176	0.175	0.185	0.188	0.196	0.196	0.195	0.204	0.204	0.206	0.209	0.213	0.212	0.214	0.218	0.216	0.22	0.223	0.229	0.23	0.233	0.236	0.238	0.244	0.251	0.25	0.255	0.262	0.262	0.268	0.273	0.276	0.281	0.282	0.285	0.295	0.297	0.303	0.306	0.312
		1302A_dose1.87_rep2	1302A	malathion	1.87	2	0.203	0.193	0.187	0.184	0.179	0.179	0.186	0.187	0.188	0.19	0.193	0.194	0.195	0.196	0.197	0.202	0.201	0.205	0.207	0.209	0.214	0.216	0.218	0.223	0.229	0.231	0.234	0.24	0.24	0.248	0.254	0.255	0.263	0.265	0.268	0.272	0.276	0.281	0.288	0.291	0.297	0.303	0.312
		1302A_dose2.24_rep2	1302A	malathion	2.24	2	0.201	0.187	0.185	0.179	0.18	0.18	0.182	0.19	0.194	0.193	0.192	0.194	0.195	0.197	0.2	0.201	0.204	0.206	0.206	0.212	0.213	0.216	0.218	0.223	0.226	0.229	0.231	0.234	0.238	0.24	0.249	0.253	0.255	0.259	0.26	0.267	0.268	0.269	0.273	0.277	0.281	0.282	0.289
		3761_dose0.0_rep0	3761	malathion	0	0	0.236	0.236	0.246	0.242	0.251	0.263	0.271	0.273	0.291	0.284	0.291	0.289	0.298	0.292	0.298	0.298	0.297	0.297	0.296	0.296	0.301	0.304	0.302	0.305	0.302	0.306	0.308	0.309	0.309	0.307	0.309	0.311	0.31	0.316	0.318	0.319	0.323	0.323	0.329	0.331	0.335	0.338	0.344
		3761_dose0.374_rep0	3761	malathion	0.374	0	0.229	0.203	0.193	0.186	0.184	0.18	0.18	0.18	0.177	0.175	0.177	0.183	0.183	0.181	0.184	0.184	0.185	0.187	0.187	0.193	0.194	0.195	0.196	0.202	0.201	0.205	0.207	0.208	0.218	0.216	0.219	0.222	0.226	0.23	0.234	0.241	0.245	0.251	0.253	0.26	0.267	0.271	0.279
		3761_dose0.747_rep0	3761	malathion	0.747	0	0.204	0.187	0.179	0.176	0.171	0.171	0.172	0.174	0.18	0.18	0.183	0.183	0.189	0.186	0.192	0.192	0.195	0.198	0.2	0.203	0.203	0.205	0.213	0.21	0.214	0.22	0.223	0.227	0.23	0.236	0.236	0.24	0.245	0.248	0.253	0.259	0.262	0.265	0.274	0.275	0.284	0.29	0.295
		3761_dose1.12_rep0	3761	malathion	1.12	0	0.207	0.191	0.182	0.173	0.178	0.173	0.176	0.181	0.193	0.193	0.196	0.196	0.203	0.202	0.203	0.208	0.209	0.213	0.217	0.219	0.224	0.222	0.229	0.234	0.234	0.237	0.242	0.242	0.247	0.252	0.256	0.258	0.261	0.27	0.267	0.274	0.277	0.281	0.284	0.293	0.3	0.304	0.304
		3761_dose1.49_rep0	3761	malathion	1.49	0	0.204	0.198	0.195	0.189	0.188	0.194	0.202	0.199	0.201	0.202	0.199	0.2	0.203	0.204	0.203	0.209	0.21	0.21	0.216	0.222	0.224	0.225	0.233	0.234	0.238	0.238	0.243	0.246	0.247	0.256	0.26	0.265	0.262	0.271	0.269	0.282	0.283	0.287	0.288	0.292	0.299	0.302	0.307
		3761_dose1.87_rep0	3761	malathion	1.87	0	0.213	0.198	0.184	0.182	0.179	0.181	0.192	0.196	0.193	0.201	0.201	0.201	0.202	0.202	0.204	0.205	0.205	0.209	0.211	0.212	0.216	0.218	0.218	0.222	0.222	0.226	0.229	0.234	0.234	0.239	0.243	0.244	0.248	0.249	0.253	0.257	0.263	0.262	0.267	0.269	0.277	0.278	0.282
		3761_dose2.24_rep0	3761	malathion	2.24	0	0.205	0.188	0.178	0.172	0.152	0.151	0.157	0.157	0.163	0.164	0.165	0.166	0.167	0.171	0.17	0.172	0.177	0.181	0.186	0.188	0.189	0.189	0.194	0.197	0.2	0.202	0.204	0.21	0.211	0.214	0.218	0.222	0.227	0.232	0.232	0.236	0.237	0.243	0.244	0.246	0.253	0.262	0.266
		3761_dose0.0_rep1	3761	malathion	0	1	0.248	0.247	0.254	0.249	0.248	0.26	0.274	0.278	0.274	0.283	0.282	0.287	0.284	0.288	0.29	0.286	0.285	0.291	0.292	0.294	0.299	0.297	0.303	0.301	0.302	0.306	0.308	0.306	0.307	0.308	0.311	0.31	0.311	0.313	0.317	0.315	0.321	0.32	0.326	0.327	0.33	0.334	0.341
		3761_dose0.374_rep1	3761	malathion	0.374	1	0.234	0.219	0.21	0.198	0.192	0.185	0.187	0.186	0.192	0.18	0.177	0.183	0.185	0.186	0.184	0.187	0.191	0.189	0.19	0.196	0.199	0.202	0.202	0.203	0.204	0.211	0.213	0.215	0.217	0.222	0.224	0.229	0.233	0.235	0.241	0.247	0.253	0.255	0.26	0.269	0.274	0.282	0.286
		3761_dose0.747_rep1	3761	malathion	0.747	1	0.225	0.209	0.197	0.198	0.188	0.19	0.191	0.196	0.197	0.195	0.2	0.195	0.201	0.198	0.201	0.203	0.204	0.205	0.21	0.208	0.214	0.213	0.22	0.221	0.222	0.228	0.228	0.234	0.235	0.239	0.242	0.245	0.248	0.253	0.258	0.263	0.269	0.273	0.278	0.283	0.289	0.295	0.302
		3761_dose1.12_rep1	3761	malathion	1.12	1	0.223	0.212	0.195	0.179	0.176	0.182	0.174	0.186	0.192	0.192	0.2	0.205	0.206	0.209	0.208	0.209	0.21	0.215	0.215	0.22	0.224	0.224	0.227	0.234	0.235	0.237	0.241	0.245	0.245	0.251	0.255	0.259	0.259	0.265	0.269	0.272	0.273	0.28	0.288	0.292	0.296	0.3	0.307
		3761_dose1.49_rep1	3761	malathion	1.49	1	0.219	0.207	0.198	0.198	0.196	0.197	0.2	0.209	0.211	0.215	0.216	0.217	0.218	0.225	0.221	0.229	0.229	0.232	0.233	0.235	0.24	0.24	0.251	0.249	0.253	0.254	0.255	0.261	0.262	0.263	0.271	0.274	0.278	0.283	0.282	0.288	0.289	0.297	0.297	0.302	0.31	0.312	0.319
		3761_dose1.87_rep1	3761	malathion	1.87	1	0.221	0.205	0.193	0.189	0.192	0.193	0.193	0.194	0.201	0.202	0.201	0.203	0.204	0.202	0.204	0.207	0.211	0.213	0.211	0.216	0.215	0.216	0.222	0.227	0.234	0.233	0.235	0.24	0.246	0.245	0.251	0.257	0.258	0.258	0.263	0.265	0.27	0.275	0.279	0.282	0.284	0.291	0.298
		3761_dose2.24_rep1	3761	malathion	2.24	1	0.224	0.207	0.203	0.195	0.188	0.188	0.191	0.194	0.194	0.193	0.198	0.198	0.2	0.201	0.201	0.199	0.204	0.209	0.21	0.207	0.208	0.211	0.214	0.216	0.217	0.222	0.224	0.227	0.228	0.235	0.234	0.238	0.241	0.245	0.249	0.249	0.255	0.257	0.262	0.267	0.269	0.273	0.279
		3761_dose0.0_rep2	3761	malathion	0	2	0.244	0.236	0.241	0.236	0.251	0.256	0.26	0.259	0.258	0.264	0.261	0.262	0.267	0.263	0.266	0.267	0.267	0.266	0.266	0.267	0.269	0.265	0.267	0.269	0.267	0.271	0.269	0.272	0.272	0.273	0.273	0.278	0.28	0.284	0.284	0.288	0.29	0.293	0.298	0.303	0.308	0.314	0.313
		3761_dose0.374_rep2	3761	malathion	0.374	2	0.215	0.205	0.196	0.198	0.193	0.184	0.182	0.184	0.186	0.183	0.184	0.185	0.188	0.189	0.19	0.195	0.195	0.195	0.196	0.198	0.201	0.203	0.209	0.21	0.214	0.217	0.221	0.223	0.228	0.231	0.236	0.241	0.244	0.247	0.254	0.257	0.264	0.268	0.275	0.281	0.288	0.294	0.296
		3761_dose0.747_rep2	3761	malathion	0.747	2	0.202	0.185	0.178	0.172	0.168	0.167	0.165	0.169	0.171	0.172	0.174	0.175	0.179	0.183	0.184	0.186	0.192	0.194	0.198	0.2	0.204	0.207	0.21	0.213	0.22	0.222	0.226	0.231	0.231	0.237	0.239	0.243	0.249	0.254	0.256	0.259	0.271	0.271	0.274	0.278	0.287	0.287	0.292
		3761_dose1.12_rep2	3761	malathion	1.12	2	0.225	0.209	0.2	0.189	0.187	0.186	0.184	0.185	0.19	0.194	0.198	0.201	0.203	0.205	0.21	0.21	0.215	0.216	0.22	0.221	0.223	0.226	0.227	0.23	0.234	0.238	0.239	0.246	0.249	0.251	0.258	0.258	0.263	0.272	0.268	0.274	0.278	0.282	0.287	0.289	0.297	0.298	0.305
		3761_dose1.49_rep2	3761	malathion	1.49	2	0.208	0.199	0.189	0.19	0.186	0.197	0.2	0.203	0.202	0.211	0.214	0.208	0.213	0.219	0.219	0.222	0.222	0.225	0.228	0.234	0.233	0.234	0.238	0.244	0.244	0.25	0.255	0.257	0.26	0.265	0.263	0.27	0.27	0.273	0.276	0.278	0.284	0.286	0.289	0.292	0.297	0.301	0.304
		3761_dose1.87_rep2	3761	malathion	1.87	2	0.222	0.202	0.2	0.194	0.195	0.195	0.192	0.198	0.201	0.204	0.21	0.211	0.21	0.216	0.216	0.218	0.221	0.222	0.225	0.229	0.23	0.228	0.229	0.235	0.238	0.24	0.244	0.25	0.252	0.254	0.256	0.262	0.263	0.266	0.268	0.269	0.277	0.281	0.282	0.289	0.293	0.295	0.302
		3761_dose2.24_rep2	3761	malathion	2.24	2	0.211	0.199	0.187	0.175	0.176	0.177	0.185	0.188	0.189	0.193	0.19	0.191	0.192	0.195	0.197	0.2	0.2	0.202	0.204	0.204	0.207	0.211	0.214	0.214	0.217	0.219	0.22	0.224	0.226	0.229	0.233	0.235	0.24	0.244	0.247	0.256	0.256	0.258	0.261	0.268	0.269	0.272	0.276
		0953_dose0.0_rep0	953	malathion	0	0	0.127	0.123	0.11	0.112	0.116	0.127	0.175	0.168	0.183	0.191	0.196	0.2	0.197	0.207	0.21	0.21	0.21	0.213	0.214	0.218	0.216	0.218	0.219	0.22	0.22	0.222	0.222	0.223	0.225	0.226	0.226	0.226	0.226	0.226	0.229	0.227	0.228	0.228	0.232	0.232	0.234	0.235	0.237
		0953_dose0.374_rep0	953	malathion	0.374	0	0.109	0.113	0.111	0.113	0.094	0.11	0.104	0.102	0.106	0.091	0.11	0.106	0.113	0.118	0.118	0.127	0.129	0.132	0.127	0.134	0.132	0.134	0.135	0.137	0.139	0.141	0.144	0.144	0.147	0.149	0.151	0.153	0.156	0.157	0.158	0.162	0.165	0.166	0.168	0.17	0.173	0.176	0.178
		0953_dose0.747_rep0	953	malathion	0.747	0	0.106	0.107	0.099	0.097	0.087	0.077	0.073	0.079	0.077	0.076	0.08	0.075	0.077	0.077	0.077	0.079	0.079	0.079	0.08	0.081	0.083	0.082	0.084	0.086	0.086	0.087	0.09	0.091	0.093	0.095	0.097	0.1	0.101	0.105	0.106	0.11	0.114	0.117	0.121	0.124	0.13	0.133	0.138
		0953_dose1.12_rep0	953	malathion	1.12	0	0.102	0.094	0.087	0.091	0.082	0.083	0.079	0.076	0.074	0.074	0.075	0.073	0.073	0.074	0.074	0.074	0.075	0.074	0.074	0.075	0.077	0.075	0.076	0.077	0.078	0.079	0.079	0.081	0.082	0.084	0.085	0.089	0.091	0.09	0.093	0.095	0.096	0.1	0.102	0.105	0.107	0.111	0.113
		0953_dose1.49_rep0	953	malathion	1.49	0	0.109	0.099	0.092	0.087	0.086	0.085	0.078	0.078	0.078	0.076	0.077	0.077	0.076	0.077	0.078	0.077	0.08	0.078	0.08	0.079	0.08	0.081	0.083	0.084	0.085	0.087	0.088	0.09	0.092	0.095	0.096	0.099	0.101	0.104	0.107	0.11	0.112	0.116	0.118	0.121	0.124	0.127	0.132
		0953_dose1.87_rep0	953	malathion	1.87	0	0.106	0.097	0.092	0.085	0.084	0.076	0.074	0.076	0.073	0.074	0.075	0.075	0.075	0.075	0.075	0.079	0.078	0.077	0.078	0.078	0.083	0.083	0.084	0.085	0.086	0.087	0.089	0.09	0.091	0.092	0.095	0.096	0.098	0.1	0.102	0.105	0.107	0.11	0.112	0.115	0.117	0.121	0.125
		0953_dose2.24_rep0	953	malathion	2.24	0	0.127	0.117	0.106	0.098	0.09	0.084	0.085	0.083	0.082	0.083	0.083	0.083	0.083	0.084	0.084	0.086	0.084	0.086	0.086	0.086	0.087	0.091	0.091	0.092	0.093	0.095	0.096	0.097	0.099	0.1	0.101	0.103	0.105	0.106	0.108	0.111	0.112	0.113	0.116	0.118	0.122	0.124	0.126
		0953_dose0.0_rep1	953	malathion	0	1	0.111	0.122	0.116	0.13	0.123	0.135	0.142	0.161	0.168	0.173	0.178	0.183	0.183	0.179	0.183	0.185	0.185	0.185	0.188	0.188	0.19	0.19	0.191	0.192	0.195	0.194	0.196	0.195	0.197	0.198	0.198	0.197	0.197	0.196	0.198	0.199	0.199	0.201	0.203	0.203	0.205	0.208	0.209
		0953_dose0.374_rep1	953	malathion	0.374	1	0.11	0.116	0.119	0.115	0.111	0.113	0.128	0.113	0.116	0.107	0.123	0.109	0.106	0.115	0.113	0.122	0.123	0.128	0.128	0.131	0.132	0.135	0.137	0.142	0.141	0.14	0.142	0.144	0.146	0.149	0.15	0.154	0.155	0.158	0.161	0.162	0.165	0.167	0.17	0.172	0.174	0.177	0.179
		0953_dose0.747_rep1	953	malathion	0.747	1	0.103	0.101	0.099	0.092	0.091	0.094	0.072	0.076	0.072	0.075	0.075	0.072	0.075	0.074	0.074	0.074	0.076	0.076	0.076	0.076	0.079	0.079	0.08	0.08	0.082	0.084	0.085	0.086	0.088	0.09	0.093	0.095	0.097	0.099	0.101	0.104	0.107	0.109	0.113	0.117	0.12	0.123	0.127
		0953_dose1.12_rep1	953	malathion	1.12	1	0.115	0.11	0.092	0.093	0.087	0.081	0.081	0.083	0.079	0.074	0.077	0.077	0.08	0.079	0.082	0.082	0.086	0.086	0.087	0.088	0.089	0.093	0.098	0.095	0.095	0.097	0.1	0.103	0.105	0.108	0.111	0.112	0.117	0.119	0.122	0.126	0.134	0.132	0.136	0.14	0.147	0.148	0.154
		0953_dose1.49_rep1	953	malathion	1.49	1	0.115	0.111	0.094	0.087	0.09	0.085	0.086	0.092	0.095	0.098	0.099	0.102	0.105	0.106	0.107	0.111	0.111	0.112	0.113	0.115	0.118	0.118	0.119	0.122	0.124	0.123	0.127	0.128	0.131	0.133	0.137	0.14	0.142	0.145	0.149	0.15	0.153	0.157	0.16	0.162	0.165	0.168	0.172
		0953_dose1.87_rep1	953	malathion	1.87	1	0.108	0.108	0.093	0.097	0.085	0.084	0.085	0.086	0.08	0.079	0.078	0.078	0.078	0.079	0.078	0.079	0.078	0.079	0.08	0.08	0.082	0.081	0.082	0.085	0.085	0.087	0.087	0.09	0.091	0.092	0.095	0.098	0.1	0.102	0.106	0.108	0.112	0.114	0.118	0.12	0.125	0.127	0.133
		0953_dose2.24_rep1	953	malathion	2.24	1	0.129	0.115	0.119	0.1	0.098	0.089	0.088	0.088	0.088	0.085	0.085	0.085	0.091	0.087	0.091	0.091	0.092	0.093	0.094	0.094	0.099	0.099	0.101	0.101	0.104	0.105	0.107	0.11	0.112	0.115	0.117	0.118	0.12	0.123	0.126	0.128	0.131	0.135	0.136	0.14	0.142	0.145	0.151
		0953_dose0.0_rep2	953	malathion	0	2	0.117	0.133	0.128	0.14	0.131	0.141	0.137	0.14	0.135	0.137	0.15	0.15	0.155	0.151	0.151	0.152	0.157	0.156	0.157	0.159	0.16	0.16	0.162	0.163	0.166	0.166	0.168	0.168	0.17	0.169	0.169	0.171	0.172	0.173	0.174	0.174	0.175	0.177	0.178	0.181	0.182	0.184	0.188
		0953_dose0.374_rep2	953	malathion	0.374	2	0.111	0.117	0.119	0.119	0.113	0.122	0.123	0.133	0.139	0.124	0.12	0.127	0.137	0.133	0.138	0.137	0.138	0.138	0.141	0.146	0.144	0.144	0.145	0.147	0.147	0.148	0.15	0.151	0.153	0.156	0.158	0.158	0.159	0.159	0.162	0.165	0.166	0.168	0.171	0.172	0.174	0.177	0.179
		0953_dose0.747_rep2	953	malathion	0.747	2	0.113	0.125	0.119	0.1	0.096	0.088	0.085	0.079	0.079	0.072	0.075	0.075	0.075	0.077	0.077	0.077	0.078	0.079	0.08	0.08	0.082	0.083	0.083	0.084	0.085	0.087	0.089	0.09	0.092	0.095	0.096	0.099	0.102	0.103	0.107	0.112	0.114	0.118	0.12	0.126	0.129	0.131	0.137
		0953_dose1.12_rep2	953	malathion	1.12	2	0.108	0.102	0.091	0.089	0.083	0.083	0.079	0.079	0.079	0.079	0.079	0.082	0.081	0.083	0.085	0.086	0.086	0.088	0.089	0.09	0.09	0.092	0.093	0.095	0.096	0.098	0.102	0.103	0.105	0.107	0.11	0.113	0.117	0.12	0.124	0.127	0.13	0.134	0.137	0.14	0.145	0.148	0.153
		0953_dose1.49_rep2	953	malathion	1.49	2	0.112	0.097	0.099	0.092	0.079	0.076	0.079	0.077	0.075	0.074	0.073	0.074	0.075	0.075	0.075	0.076	0.077	0.077	0.078	0.078	0.079	0.08	0.08	0.082	0.083	0.083	0.084	0.085	0.089	0.09	0.092	0.094	0.095	0.099	0.101	0.102	0.106	0.108	0.111	0.115	0.118	0.122	0.125
		0953_dose1.87_rep2	953	malathion	1.87	2	0.109	0.109	0.098	0.088	0.091	0.085	0.088	0.081	0.078	0.076	0.077	0.077	0.077	0.077	0.079	0.079	0.079	0.079	0.083	0.081	0.082	0.083	0.084	0.085	0.086	0.086	0.088	0.088	0.091	0.093	0.095	0.097	0.099	0.102	0.105	0.107	0.111	0.115	0.116	0.119	0.122	0.128	0.131
		0953_dose2.24_rep2	953	malathion	2.24	2	0.13	0.117	0.106	0.11	0.092	0.098	0.095	0.093	0.091	0.093	0.095	0.099	0.097	0.088	0.088	0.089	0.089	0.09	0.092	0.092	0.094	0.095	0.095	0.097	0.098	0.099	0.101	0.102	0.102	0.105	0.108	0.109	0.112	0.114	0.117	0.12	0.123	0.126	0.128	0.131	0.135	0.139	0.142
[truncated: 918 more columns]

## Sheet: Figure 5
Figure 5						time (hr) ->
	Plate reader sfGFP	index	tag	treatment	replicate	0	0.0500833	0.100167	0.15025	0.200333	0.250417	0.3005	0.350583	0.400667	0.45075	0.500833	0.550917	0.601	0.651083	0.701167	0.75125	0.801333	0.851417	0.9015	0.951583	1.00167	1.05175	1.10183	1.15192	1.202	1.25208	1.30217	1.35225	1.40233	1.45242	1.5025	1.55258	1.60267	1.65275	1.70283	1.75292	1.803	1.85308	1.90317	1.95325	2.00333	2.05342	2.1035	2.15358
		6124_control_0	6124	control	0	424	419	413	418	421	413	420	417	413	406	411	417	421	405	407	412	406	418	416	413	411	404	416	407	403	417	413	420	418	417	412	419	415	412	418	420	419	418	421	417	422	424	418	419
		6124_control_1	6124	control	1	417	418	414	423	422	411	411	414	413	415	416	411	409	410	417	414	412	410	413	411	414	410	410	416	414	415	406	416	415	423	411	417	418	429	427	418	421	423	417	425	429	413	422	422
		6124_control_2	6124	control	2	413	415	409	411	417	406	415	406	407	404	407	399	406	395	403	395	409	401	403	406	397	398	406	403	402	401	406	410	403	402	396	414	406	404	409	402	406	414	403	411	404	403	400	412
		6124_zeta_0	6124	zeta	0	403	414	415	411	416	407	406	418	414	411	411	411	414	406	409	402	403	404	403	407	402	411	402	405	412	406	414	407	402	409	415	401	410	412	409	412	416	410	409	407	400	405	404	409
		6124_zeta_1	6124	zeta	1	406	410	413	408	409	399	401	404	412	402	406	415	403	399	407	400	400	410	408	417	408	398	411	404	403	399	406	401	395	405	394	403	405	402	409	411	400	405	399	403	406	405	400	402
		6124_zeta_2	6124	zeta	2	408	412	414	411	417	413	414	415	401	412	407	410	410	405	412	411	406	405	408	397	412	407	410	409	413	406	406	414	411	413	397	411	406	412	406	410	409	403	413	411	417	409	411	406
		6124_perm_0	6124	perm	0	418	413	420	418	415	415	413	413	406	405	404	407	404	410	404	400	407	404	399	413	405	408	411	398	414	411	399	403	403	411	414	407	404	408	412	400	415	412	418	409	417	425	411	413
		6124_perm_1	6124	perm	1	417	415	423	425	420	423	416	420	406	415	410	407	416	404	411	412	405	413	408	408	403	418	410	411	406	399	412	408	414	413	417	410	408	406	412	419	418	412	402	416	418	411	422	412
		6124_perm_2	6124	perm	2	422	415	406	414	413	405	407	409	401	399	401	409	405	407	401	407	401	402	406	402	402	396	400	401	402	410	400	411	399	403	404	394	404	399	411	409	397	411	409	401	400	414	408	407
		0841_control_0	841	control	0	410	407	404	401	407	396	404	405	391	395	395	402	404	407	403	394	393	400	393	398	402	391	395	399	399	398	398	398	396	401	399	406	399	394	395	398	405	398	409	400	401	407	396	402
		0841_control_1	841	control	1	397	398	393	393	399	395	394	389	394	401	388	390	394	388	383	387	386	387	383	384	389	384	389	388	390	384	388	389	385	383	392	389	383	387	387	397	398	394	393	394	391	397	393	396
		0841_control_2	841	control	2	400	393	391	393	388	393	386	388	393	394	392	384	384	388	383	385	388	384	383	379	384	390	379	382	384	387	385	379	385	387	385	381	386	384	376	397	375	389	389	387	386	383	391	395
		0841_zeta_0	841	zeta	0	398	402	397	396	405	402	403	398	395	393	397	395	395	399	392	384	391	392	390	389	391	386	390	392	402	387	394	399	390	389	386	380	391	396	394	401	392	391	395	398	393	394	393	393
		0841_zeta_1	841	zeta	1	394	402	404	405	402	400	398	400	399	395	400	392	394	392	392	391	384	389	384	383	387	390	389	391	384	393	381	386	391	384	384	394	380	383	387	389	404	377	392	393	396	383	390	378
		0841_zeta_2	841	zeta	2	401	403	394	392	396	402	396	396	389	388	388	390	391	396	393	391	391	389	401	388	399	395	388	392	387	391	395	386	389	398	388	389	392	401	385	388	395	389	390	399	391	391	389	399
		0841_perm_0	841	perm	0	405	410	411	407	407	403	409	405	411	409	400	407	402	406	401	400	406	404	395	403	395	398	402	395	396	395	403	405	399	399	397	400	397	398	394	397	398	398	395	402	404	409	406	407
		0841_perm_1	841	perm	1	404	403	412	406	412	407	407	405	404	409	398	402	400	395	401	399	400	400	401	387	393	388	386	390	399	395	393	399	393	387	398	397	396	394	397	397	395	398	395	383	400	399	402	400
		0841_perm_2	841	perm	2	408	398	395	398	404	401	392	394	400	398	396	395	396	394	385	390	389	394	390	386	388	386	392	388	384	383	386	391	388	394	397	388	385	387	390	388	390	385	398	391	394	388	394	398
		1823_control_0	1823	control	0	347	343	343	346	342	337	351	344	348	344	342	338	338	333	339	336	330	339	331	328	330	333	328	335	325	330	334	332	329	326	330	328	326	324	324	328	325	325	325	322	328	321	329	323
		1823_control_1	1823	control	1	347	343	340	344	342	340	339	334	330	338	331	333	337	339	331	330	335	333	335	323	317	330	331	329	328	329	321	325	326	330	320	317	322	320	331	323	323	322	322	330	327	321	325	322
		1823_control_2	1823	control	2	336	336	332	333	334	327	331	327	320	328	322	327	321	325	324	320	322	321	317	311	314	316	310	317	315	312	311	316	311	310	314	318	309	312	315	312	319	312	314	300	315	309	305	304
		1823_zeta_0	1823	zeta	0	377	376	377	378	382	372	368	376	370	370	368	369	367	366	363	362	359	357	356	357	360	356	362	360	357	359	354	348	356	350	353	344	346	356	352	342	341	337	336	345	343	341	343	330
		1823_zeta_1	1823	zeta	1	379	378	379	374	375	376	370	368	370	368	365	363	367	358	356	357	356	351	350	351	351	350	348	349	348	345	349	346	342	347	346	340	344	341	341	341	329	335	335	337	331	337	336	328
		1823_zeta_2	1823	zeta	2	372	369	368	359	363	362	367	348	361	356	359	362	364	345	352	356	353	359	347	350	350	340	348	347	348	328	347	337	342	341	342	337	331	332	342	330	334	334	337	335	332	330	327	321
		1823_perm_0	1823	perm	0	403	396	388	392	389	378	389	382	384	387	384	386	387	380	386	384	377	390	376	388	372	376	376	373	370	374	368	374	374	370	369	370	366	377	366	374	365	363	357	362	362	364	370	363
		1823_perm_1	1823	perm	1	390	391	388	389	384	387	381	386	380	384	384	392	376	379	378	379	373	378	372	380	369	369	373	367	374	368	366	362	362	357	364	362	362	364	366	354	368	363	360	365	369	363	361	357
		1823_perm_2	1823	perm	2	386	389	382	385	387	378	391	380	384	374	380	375	381	377	373	375	370	368	373	360	369	361	363	364	363	360	363	355	352	355	354	354	358	348	350	354	347	351	358	349	351	351	344	357
		5502_control_0	5502	control	0	635	635	636	646	651	654	665	659	667	677	683	687	689	698	708	710	710	709	724	729	733	745	741	742	743	743	753	766	765	766	773	778	772	778	775	792	788	789	795	794	809	809	802	818
		5502_control_1	5502	control	1	665	670	673	673	670	674	681	676	699	691	704	704	712	708	712	728	712	742	738	742	735	734	737	733	751	753	761	762	755	771	769	787	791	791	798	797	806	814	822	828	829	836	824	852
		5502_control_2	5502	control	2	677	680	691	683	685	687	702	692	706	719	715	719	732	730	743	743	758	747	764	768	760	774	780	793	802	813	806	807	824	812	820	826	827	839	821	825	814	835	828	836	839	853	867	882
		5502_zeta_0	5502	zeta	0	618	636	640	639	641	652	653	648	666	658	656	671	672	679	683	683	703	704	712	716	735	743	751	755	754	770	786	781	788	789	795	805	813	817	817	823	828	828	835	845	842	857	855	864
		5502_zeta_1	5502	zeta	1	646	646	644	660	656	669	664	657	671	678	666	680	683	699	697	717	710	729	729	737	746	760	767	776	787	782	805	807	804	812	819	824	834	833	837	847	856	855	855	868	866	864	880	877
		5502_zeta_2	5502	zeta	2	629	644	644	652	662	668	663	672	668	673	683	686	693	699	717	722	725	732	743	751	767	779	776	778	787	798	793	808	812	809	820	820	832	839	840	848	840	854	850	856	864	873	876	876
		5502_perm_0	5502	perm	0	605	607	617	627	626	623	621	627	635	635	649	648	647	658	655	650	663	666	667	678	680	687	695	705	705	718	725	731	726	754	764	759	769	767	767	796	799	798	818	815	828	835	840	850
		5502_perm_1	5502	perm	1	603	597	607	622	617	616	626	626	634	633	637	643	640	643	644	654	651	650	660	664	662	684	685	688	703	699	700	700	717	724	731	731	735	737	746	745	761	756	765	768	767	778	777	777
		5502_perm_2	5502	perm	2	590	594	607	605	609	613	621	617	619	626	632	633	626	630	630	646	648	649	661	661	668	681	685	694	710	710	715	725	728	734	737	740	746	749	763	761	760	769	784	787	793	796	800	795
		1836_control_0	1836	control	0	366	369	368	366	359	365	366	364	356	355	357	345	351	345	344	347	346	346	340	342	327	329	336	330	330	328	325	321	327	321	323	313	314	317	321	309	304	308	313	298	301	302	299	298
		1836_control_1	1836	control	1	369	367	364	359	359	357	352	357	351	350	344	348	341	340	339	338	332	332	329	329	324	321	319	313	315	317	308	309	304	302	300	298	300	292	292	285	294	283	283	281	281	274	281	278
		1836_control_2	1836	control	2	381	381	382	386	385	375	381	368	366	368	366	354	363	368	349	349	350	342	348	336	337	337	331	337	341	332	334	327	324	320	314	312	317	313	309	308	298	304	296	302	298	286	294	284
		1836_zeta_0	1836	zeta	0	367	363	367	365	362	361	353	355	356	352	348	345	346	343	348	346	340	332	332	345	338	335	332	324	326	326	323	323	316	323	313	318	324	317	313	309	299	308	302	304	289	302	298	292
		1836_zeta_1	1836	zeta	1	368	377	367	370	363	361	361	352	353	350	353	351	352	340	342	338	337	339	336	329	329	326	326	322	321	323	317	315	306	302	311	299	306	299	299	298	303	291	290	295	294	297	286	285
		1836_zeta_2	1836	zeta	2	375	367	368	364	367	356	360	354	361	357	354	345	348	344	340	345	340	339	340	335	340	329	321	325	322	324	322	329	316	319	323	311	312	314	313	311	305	306	303	292	304	296	291	294
		1836_perm_0	1836	perm	0	375	373	369	370	372	362	358	362	355	346	348	351	349	332	336	336	333	337	330	335	330	328	325	315	323	318	323	318	314	309	312	310	304	310	299	301	301	292	289	298	291	287	284	278
		1836_perm_1	1836	perm	1	370	373	370	360	363	359	352	351	349	346	345	343	336	340	335	333	331	330	327	330	316	313	328	318	328	315	307	305	309	315	299	296	306	294	303	294	289	289	289	289	292	279	284	282
		1836_perm_2	1836	perm	2	371	369	366	362	365	359	360	354	354	356	347	341	347	339	337	334	332	335	334	330	329	323	323	314	320	315	320	311	310	309	315	308	304	303	308	299	302	296	295	294	280	285	294	281
		1815_control_0	1815	control	0	381	385	380	382	376	371	378	376	375	371	382	373	373	373	374	370	369	367	370	365	372	363	370	361	364	363	368	368	361	360	364	369	371	354	356	360	362	364	365	355	359	359	363	362
		1815_control_1	1815	control	1	373	372	377	366	378	368	370	373	365	374	370	366	364	362	362	358	358	368	361	357	354	361	360	354	363	362	358	351	350	350	348	361	356	356	357	348	352	345	351	359	362	357	357	351
		1815_control_2	1815	control	2	369	369	380	373	368	364	365	366	363	363	362	367	371	361	362	362	367	364	362	359	369	358	367	362	362	360	360	360	366	365	358	354	362	355	357	362	357	360	358	349	363	356	355	363
		1815_zeta_0	1815	zeta	0	388	381	384	382	385	381	387	385	380	385	378	379	381	377	376	373	377	379	374	380	371	371	373	370	369	368	359	359	368	370	361	367	360	363	352	359	357	352	360	358	349	359	356	363
		1815_zeta_1	1815	zeta	1	382	382	385	381	376	381	387	384	381	379	373	364	371	369	368	361	367	369	370	365	363	363	369	359	363	355	366	358	356	352	355	350	357	351	353	348	354	362	351	356	355	348	350	351
		1815_zeta_2	1815	zeta	2	381	378	379	375	370	375	378	371	366	368	369	365	365	358	365	356	359	362	357	361	363	363	349	357	360	356	366	364	350	355	357	351	350	349	353	348	353	354	352	350	351	342	343	345
		1815_perm_0	1815	perm	0	390	395	397	388	390	387	390	383	385	385	379	382	370	379	372	374	380	374	375	379	375	377	377	374	370	373	371	370	366	369	367	369	359	377	360	375	359	361	368	366	370	366	358	358
		1815_perm_1	1815	perm	1	399	399	396	398	391	396	386	393	389	384	387	376	379	374	380	369	372	378	371	378	370	367	367	372	373	368	375	368	375	377	363	367	375	377	368	368	364	373	372	364	374	366	363	367
		1815_perm_2	1815	perm	2	401	391	392	381	386	393	385	383	379	379	375	381	377	377	372	368	368	371	372	363	376	373	377	372	371	361	369	366	370	365	366	368	355	368	372	358	367	362	361	365	364	369	355	353
		4736_control_0	4736	control	0	408	408	409	412	403	398	413	408	408	397	399	404	404	404	396	403	391	399	393	402	402	405	406	398	397	397	398	393	396	399	400	400	404	398	397	411	393	407	410	409	403	410	411	405
		4736_control_1	4736	control	1	411	403	404	398	405	401	397	390	397	398	399	400	394	393	392	390	388	390	389	396	393	398	386	393	395	392	392	396	394	388	399	387	397	395	399	391	395	396	397	396	402	395	400	398
		4736_control_2	4736	control	2	411	413	417	414	409	398	411	410	407	403	411	406	397	403	406	400	401	403	404	407	398	398	406	399	403	395	402	398	401	407	402	408	393	397	402	401	402	404	409	397	408	400	395	408
		4736_zeta_0	4736	zeta	0	406	411	403	406	409	401	406	400	398	402	403	396	390	397	389	394	391	393	391	401	390	398	393	387	383	392	396	388	391	396	393	386	393	392	385	389	398	394	391	389	395	396	401	396
		4736_zeta_1	4736	zeta	1	414	411	412	410	411	399	404	406	413	401	405	406	408	402	397	406	391	401	399	398	391	397	395	400	385	404	389	396	390	390	396	390	397	398	393	397	397	402	407	405	397	395	405	394
		4736_zeta_2	4736	zeta	2	413	405	406	403	408	408	404	404	399	389	398	398	394	396	387	396	399	391	393	384	393	389	386	398	399	388	389	390	387	390	388	396	384	400	389	396	388	394	394	400	397	397	388	401
		4736_perm_0	4736	perm	0	417	408	414	417	404	413	410	407	408	407	405	409	406	403	405	398	403	400	394	401	405	397	401	392	399	400	401	407	403	402	393	395	402	395	398	404	402	399	399	401	401	397	396	393
		4736_perm_1	4736	perm	1	420	417	417	413	408	411	401	402	401	393	404	403	401	402	401	396	401	398	402	394	399	398	397	401	400	398	400	399	396	393	396	398	406	393	391	398	399	401	402	398	391	390	402	405
		4736_perm_2	4736	perm	2	407	416	403	404	404	408	400	400	399	395	394	387	397	403	401	394	391	398	393	400	394	392	397	396	400	396	397	395	394	392	393	393	397	389	399	385	394	399	396	383	392	394	392	400
		4150_control_0	4150	control	0	400	405	399	398	399	400	392	398	396	387	395	388	391	396	387	388	392	386	391	388	394	388	384	389	387	391	391	389	392	382	381	387	391	388	386	385	391	382	389	386	392	389	387	382
		4150_control_1	4150	control	1	395	386	392	385	386	391	390	386	388	379	385	381	384	387	384	379	380	382	379	386	385	378	380	385	389	383	384	379	390	388	381	388	386	378	384	382	379	387	385	377	387	378	383	390
		4150_control_2	4150	control	2	407	403	401	400	399	398	404	396	393	390	399	393	392	396	385	391	396	399	392	396	405	398	397	400	398	400	401	397	397	405	400	400	401	408	402	409	401	404	407	408	407	400	410	409
		4150_zeta_0	4150	zeta	0	403	400	403	401	401	397	402	393	394	393	398	393	389	395	386	389	391	393	393	391	394	395	382	389	395	384	394	390	395	393	391	399	393	390	397	393	393	388	389	395	393	391	394	394
		4150_zeta_1	4150	zeta	1	389	395	393	390	393	386	397	387	389	382	380	388	390	374	382	384	382	388	380	382	392	388	383	387	379	382	380	379	390	377	388	382	376	381	383	390	375	384	379	389	383	377	384	386
		4150_zeta_2	4150	zeta	2	392	392	400	398	394	398	387	390	399	384	387	392	383	389	393	388	385	390	393	390	385	392	392	386	379	388	391	383	383	390	382	386	387	390	387	386	389	392	387	392	392	392	383	384
		4150_perm_0	4150	perm	0	415	405	401	404	401	405	408	405	400	400	395	394	395	393	393	395	394	394	393	393	390	394	388	393	390	399	392	396	390	395	394	401	388	399	397	396	394	386	391	396	398	401	393	391
		4150_perm_1	4150	perm	1	411	407	414	409	398	403	406	399	403	399	405	397	390	392	399	392	403	397	393	395	390	398	391	396	393	398	392	401	400	396	385	394	391	395	401	400	394	400	399	398	404	406	392	394
		4150_perm_2	4150	perm	2	404	400	402	400	393	396	396	390	390	388	388	391	381	384	390	381	379	385	383	386	388	391	382	384	384	380	388	377	378	385	385	392	385	380	389	392	394	392	388	390	387	385	387	386
		3761_control_0	3761	control	0	699	713	714	718	721	723	733	742	757	733	743	751	749	765	769	759	766	768	772	782	791	790	788	804	815	827	822	828	843	855	861	871	878	892	893	905	911	922	928	931	938	951	950	965
		3761_control_1	3761	control	1	810	832	834	840	844	848	854	858	854	851	867	868	870	880	888	893	898	907	907	906	919	928	935	943	953	946	953	967	973	978	988	993	1002	1018	1006	1024	1025	1033	1036	1048	1043	1053	1057	1068
		3761_control_2	3761	control	2	890	920	926	930	926	938	940	940	946	958	952	965	972	977	980	989	993	1005	1015	1018	1027	1040	1054	1050	1058	1070	1091	1096	1113	1108	1122	1135	1139	1145	1155	1168	1182	1191	1192	1198	1203	1221	1217	1233
		3761_zeta_0	3761	zeta	0	628	603	614	618	623	629	624	629	635	640	635	639	644	639	648	648	649	651	660	667	670	667	674	679	693	695	707	713	723	733	748	753	756	765	775	786	788	793	797	804	814	817	826	825
		3761_zeta_1	3761	zeta	1	671	686	691	697	704	698	701	703	702	714	710	719	718	725	738	737	748	744	749	761	760	767	778	783	794	794	799	816	823	832	848	853	853	859	875	876	880	885	891	901	916	909	914	929
		3761_zeta_2	3761	zeta	2	737	743	755	758	767	760	753	774	766	765	771	775	778	787	796	804	808	818	822	827	836	846	851	866	878	874	897	901	911	913	918	933	938	945	942	953	967	973	981	979	996	995	1006	1017
		3761_perm_0	3761	perm	0	564	563	571	565	575	576	582	593	604	607	615	610	610	625	629	632	636	630	634	632	645	646	658	664	650	651	659	670	662	665	685	682	684	693	712	721	721	733	744	748	750	760	772	786
		3761_perm_1	3761	perm	1	565	577	577	568	584	583	589	608	603	606	613	622	617	622	624	633	630	641	638	643	645	643	653	654	656	657	657	668	668	672	684	698	691	702	709	717	729	730	739	757	753	775	781	789
		3761_perm_2	3761	perm	2	562	561	562	571	586	601	595	601	619	615	617	622	629	632	629	644	638	645	651	651	652	661	662	666	665	670	668	676	684	681	690	692	691	702	718	713	726	739	734	762	754	768	772	785
		0376_control_0	376	control	0	229	230	231	226	227	222	227	225	223	226	225	219	217	218	220	219	218	216	217	217	216	217	216	213	217	214	216	211	213	217	212	210	212	211	210	212	212	211	208	211	207	210	209	209
		0376_control_1	376	control	1	230	226	226	225	225	224	222	220	221	219	221	219	218	215	218	215	214	216	216	211	214	212	209	212	215	212	208	213	211	209	211	211	207	209	209	209	207	207	208	205	207	208	207	205
		0376_control_2	376	control	2	225	220	225	223	222	226	218	220	220	216	220	215	217	213	211	214	213	211	215	210	212	211	212	208	210	207	207	210	208	207	207	207	207	206	204	203	207	206	204	205	202	202	203	204
		0376_zeta_0	376	zeta	0	232	232	230	231	230	228	232	226	227	228	227	224	223	222	221	222	221	220	224	217	222	215	217	220	217	220	215	218	218	219	215	215	215	213	214	213	214	215	212	212	211	210	210	211
		0376_zeta_1	376	zeta	1	229	228	226	228	230	229	225	225	225	225	224	225	220	223	217	220	218	218	216	220	216	215	218	216	211	216	217	215	216	213	213	214	211	212	212	210	213	209	208	210	210	207	209	209
		0376_zeta_2	376	zeta	2	224	225	225	224	226	227	225	222	222	220	219	221	219	219	220	219	216	215	218	215	214	217	217	213	212	216	213	212	211	212	211	210	210	208	210	206	209	205	207	204	205	206	203	207
		0376_perm_0	376	perm	0	239	238	238	237	239	236	233	235	232	232	231	227	228	228	226	227	223	226	224	226	223	222	226	220	224	224	221	222	221	221	221	220	220	220	218	217	219	218	217	217	218	213	215	217
		0376_perm_1	376	perm	1	237	238	236	239	231	231	231	231	230	230	227	227	226	224	227	228	220	225	221	220	219	224	223	220	218	222	219	220	223	220	220	218	221	216	218	217	217	218	213	215	214	212	213	214
		0376_perm_2	376	perm	2	233	232	231	232	228	231	225	226	223	227	225	225	223	221	222	222	217	215	218	218	215	215	218	216	216	217	218	217	212	217	215	215	216	215	214	212	218	214	213	213	213	216	212	212
		0953_control_0	953	control	0	239	241	243	240	240	238	236	240	237	238	235	234	234	236	237	234	232	232	232	231	231	230	233	233	232	233	230	232	234	229	230	234	230	229	231	230	232	231	231	231	230	229	233	234
		0953_control_1	953	control	1	246	246	245	240	245	242	240	242	240	238	237	238	238	238	239	239	235	236	235	237	233	236	233	234	233	235	231	236	232	232	235	233	231	236	230	232	231	231	229	232	233	229	233	234
		0953_control_2	953	control	2	245	245	244	243	242	243	242	240	240	240	237	235	236	237	239	239	234	238	236	234	235	236	234	232	234	233	233	232	232	235	234	232	233	230	233	231	231	234	231	230	229	234	231	233
		0953_zeta_0	953	zeta	0	245	241	241	241	237	240	242	239	239	234	237	237	233	236	231	231	230	232	231	235	230	232	233	238	231	229	231	231	231	228	233	229	231	232	229	231	231	227	232	228	230	230	229	224
		0953_zeta_1	953	zeta	1	240	242	241	241	237	240	239	239	236	238	238	241	235	236	238	235	234	231	234	234	235	232	232	233	234	238	231	229	231	232	232	230	230	231	231	233	230	233	233	231	231	229	232	228
		0953_zeta_2	953	zeta	2	241	242	241	244	241	237	237	238	239	236	236	236	236	237	237	235	233	235	232	232	232	234	232	231	232	231	233	233	232	233	232	230	233	230	230	230	231	228	228	229	230	227	229	227
		0953_perm_0	953	perm	0	250	248	243	248	245	245	244	244	242	240	242	242	240	240	235	239	235	236	237	232	238	236	236	235	236	236	235	233	233	234	230	233	230	235	234	234	230	231	230	232	229	230	230	228
		0953_perm_1	953	perm	1	246	248	246	243	242	241	244	243	242	237	239	242	240	238	241	237	232	233	234	235	234	235	234	239	234	232	234	233	236	235	232	231	232	231	235	230	230	233	233	227	231	233	236	231
		0953_perm_2	953	perm	2	248	247	246	244	244	241	241	239	238	239	234	236	237	236	234	235	235	235	233	233	232	233	231	232	235	231	232	233	235	233	233	235	232	234	233	232	233	234	229	235	230	228	228	229
		4612_control_0	4612	control	0	233	239	235	234	234	234	235	232	232	233	231	228	229	228	227	229	225	229	226	226	224	226	227	226	226	222	226	226	228	225	223	223	226	225	223	224	222	226	222	222	223	225	223	224
		4612_control_1	4612	control	1	228	228	233	229	232	226	225	228	228	227	222	225	224	224	226	223	225	223	223	225	220	221	221	221	222	220	220	221	220	218	218	220	221	222	221	220	219	216	219	216	220	219	214	219
		4612_control_2	4612	control	2	232	229	230	229	228	228	228	228	227	227	224	222	224	224	223	220	223	220	222	221	221	218	221	220	221	218	218	219	221	220	219	219	219	219	219	220	217	220	215	219	218	218	218	217
		4612_zeta_0	4612	zeta	0	238	240	238	235	235	239	236	233	230	236	233	232	232	231	231	229	230	226	230	228	225	229	226	227	230	228	228	229	226	228	227	224	227	223	225	224	226	226	227	223	226	225	225	221
		4612_zeta_1	4612	zeta	1	232	231	232	234	233	232	232	229	229	230	228	227	228	231	229	227	225	228	225	224	228	227	224	225	224	224	223	227	224	222	221	222	222	222	223	222	219	223	222	221	221	221	221	220
		4612_zeta_2	4612	zeta	2	234	235	236	233	235	234	232	231	232	230	234	230	228	229	230	226	226	226	228	225	222	224	223	227	228	224	223	224	224	222	222	223	222	222	224	221	221	221	222	221	221	222	219	221
		4612_perm_0	4612	perm	0	247	242	242	241	241	239	238	236	235	235	237	234	235	231	237	230	232	230	233	229	228	230	232	229	229	231	230	231	231	228	225	227	225	230	226	226	225	225	227	226	223	223	226	227
		4612_perm_1	4612	perm	1	245	241	239	237	242	239	238	237	238	235	236	234	233	234	233	234	233	230	230	230	231	228	232	227	231	230	228	230	230	228	227	226	228	227	227	225	225	223	224	224	225	223	225	222
		4612_perm_2	4612	perm	2	243	241	240	240	237	241	235	236	235	233	234	232	232	233	230	230	230	227	232	228	231	228	227	227	228	225	223	227	225	227	226	226	224	223	226	225	226	223	224	223	223	226	220	222
		1358_control_0	1358	control	0	265	261	262	260	264	265	266	267	270	271	274	277	284	291	296	304	313	317	325	337	350	359	373	384	400	412	425	445	458	477	486	504	517	541	554	580	594	614	627	651	661	677	699	721
		1358_control_1	1358	control	1	260	261	261	260	261	262	262	264	268	270	277	281	281	288	294	303	311	316	323	334	347	358	369	384	396	415	426	436	454	469	486	502	517	539	549	573	587	607	627	637	659	676	693	720
		1358_control_2	1358	control	2	259	264	263	266	263	264	263	269	268	270	274	280	284	292	295	303	310	317	328	339	349	361	374	385	397	412	427	445	457	472	486	504	521	540	555	580	593	606	623	639	668	676	694	722
		1358_zeta_0	1358	zeta	0	266	268	272	272	271	273	275	277	278	283	285	291	295	300	306	313	323	331	339	355	364	373	388	399	413	426	439	458	471	485	501	519	529	551	564	590	603	618	639	656	674	696	713	724
		1358_zeta_1	1358	zeta	1	267	266	268	270	271	272	272	276	279	283	287	292	297	298	309	314	327	337	344	356	365	377	393	405	422	436	451	461	480	495	511	527	545	566	585	609	621	638	665	674	701	717	738	756
		1358_zeta_2	1358	zeta	2	270	271	275	273	271	274	273	278	279	283	287	293	294	300	311	314	327	336	346	355	368	377	393	401	415	430	444	464	479	489	511	526	540	563	579	597	615	630	647	670	683	712	721	751
		1358_perm_0	1358	perm	0	267	271	273	266	269	274	272	275	278	277	285	285	287	293	299	302	314	318	325	334	346	354	365	375	388	403	411	422	440	447	457	475	489	503	528	535	553	562	582	593	614	629	645	669
		1358_perm_1	1358	perm	1	269	268	266	268	270	272	268	275	275	279	279	285	287	291	294	305	309	321	328	333	339	355	363	374	383	401	407	426	435	448	463	471	485	508	523	534	554	566	582	599	613	631	651	662
		1358_perm_2	1358	perm	2	267	265	265	263	268	268	270	273	273	277	279	279	288	288	296	301	312	318	324	330	342	359	364	375	391	400	409	423	435	452	467	478	497	507	522	539	554	569	583	602	628	635	652	672
		1302A_control_0	1302A	control	0	1335	1342	1334	1334	1350	1348	1367	1381	1367	1387	1390	1393	1410	1412	1430	1415	1439	1460	1471	1483	1490	1491	1501	1512	1522	1524	1532	1561	1556	1587	1603	1621	1643	1664	1682	1707	1709	1717	1739	1753	1770	1771	1803	1802
		1302A_control_1	1302A	control	1	1654	1669	1702	1727	1710	1736	1744	1760	1781	1776	1801	1815	1846	1840	1853	1875	1893	1895	1917	1928	1950	1989	1994	2024	2014	2053	2052	2086	2079	2090	2117	2138	2162	2170	2180	2210	2219	2243	2253	2269	2277	2282	2301	2306
		1302A_control_2	1302A	control	2	1486	1488	1531	1515	1554	1567	1564	1574	1596	1600	1618	1615	1636	1636	1656	1672	1693	1695	1716	1735	1745	1755	1777	1794	1805	1839	1842	1864	1875	1893	1914	1915	1924	1970	1960	1979	1979	1993	2016	2026	2054	2063	2059	2072
		1302A_zeta_0	1302A	zeta	0	1128	1155	1149	1147	1145	1129	1126	1142	1134	1147	1150	1161	1144	1163	1183	1191	1211	1212	1218	1227	1248	1250	1270	1259	1297	1291	1327	1332	1342	1358	1374	1395	1408	1419	1426	1442	1468	1462	1470	1487	1499	1530	1510	1506
		1302A_zeta_1	1302A	zeta	1	1142	1119	1119	1118	1117	1120	1121	1129	1142	1150	1150	1173	1172	1185	1178	1197	1214	1230	1228	1241	1255	1261	1271	1298	1302	1329	1333	1361	1374	1399	1403	1415	1433	1461	1464	1476	1472	1496	1512	1514	1531	1539	1555	1576
		1302A_zeta_2	1302A	zeta	2	1141	1176	1187	1179	1178	1168	1189	1186	1198	1214	1217	1228	1222	1233	1254	1272	1277	1299	1324	1326	1347	1370	1386	1400	1422	1440	1460	1488	1488	1504	1517	1519	1547	1549	1564	1576	1590	1616	1612	1640	1649	1674	1686	1706
		1302A_perm_0	1302A	perm	0	910	949	944	923	904	911	930	947	943	937	939	943	944	948	951	956	949	968	959	986	963	976	966	973	979	980	993	1011	997	1020	1024	1041	1049	1062	1078	1092	1105	1134	1149	1172	1186	1190	1203	1206
		1302A_perm_1	1302A	perm	1	872	864	877	880	883	906	887	900	889	880	883	885	878	883	889	879	873	881	875	873	882	872	864	879	876	877	884	868	879	895	893	897	907	922	937	969	973	981	985	1016	1030	1038	1050	1065
		1302A_perm_2	1302A	perm	2	810	840	870	868	875	883	896	897	872	875	868	877	861	872	874	884	889	881	884	893	880	892	889	898	872	882	887	890	895	891	908	903	922	926	936	948	966	991	991	1017	1023	1036	1061	1077
		1380_control_0	1380	control	0	231	229	231	228	230	229	228	227	225	227	221	225	225	224	221	219	219	222	220	219	216	220	219	220	218	217	219	217	219	219	220	218	218	219	217	220	218	216	216	218	218	216	216	216
		1380_control_1	1380	control	1	231	227	226	228	229	226	226	226	223	224	222	223	222	219	219	220	218	215	214	215	219	217	215	216	217	216	214	216	212	214	213	212	214	213	211	212	215	211	213	210	211	213	209	211
		1380_control_2	1380	control	2	230	226	228	228	225	225	224	223	221	223	223	219	219	219	221	213	218	217	215	217	217	211	214	214	214	213	213	212	212	214	214	213	213	210	212	213	213	211	213	213	211	212	214	213
		1380_zeta_0	1380	zeta	0	234	233	231	233	232	233	227	228	226	228	227	225	222	222	225	220	223	221	220	221	220	219	224	220	218	219	221	223	220	217	219	221	223	217	217	218	216	219	217	218	218	221	219	216
		1380_zeta_1	1380	zeta	1	233	231	233	230	231	231	226	228	230	230	225	228	229	223	226	226	224	222	223	224	219	223	223	219	224	221	223	219	221	221	220	223	221	221	219	222	219	220	217	215	218	218	219	219
		1380_zeta_2	1380	zeta	2	230	229	230	230	230	228	232	226	229	226	226	227	228	223	222	224	221	222	220	220	220	223	221	221	221	220	219	221	219	217	217	217	219	220	221	217	219	216	217	218	217	216	215	214
		1380_perm_0	1380	perm	0	243	239	235	233	237	234	233	231	233	227	230	228	228	228	226	223	222	224	223	222	222	223	224	224	225	222	220	224	220	223	222	220	224	220	217	222	223	219	220	219	221	219	217	216
		1380_perm_1	1380	perm	1	243	238	237	238	236	235	233	231	230	233	230	226	228	226	226	224	222	225	223	219	223	222	220	224	223	221	221	222	219	221	221	220	222	222	220	219	219	221	219	218	218	223	221	220
		1380_perm_2	1380	perm	2	235	234	234	233	232	226	233	226	229	227	223	226	224	222	222	221	219	216	220	219	219	218	217	221	219	219	215	219	218	220	215	219	218	220	216	215	218	217	216	218	214	216	215	217
		6124_control_0	6124	control	0	361	366	368	357	362	357	361	358	362	356	348	358	359	357	356	351	356	343	345	356	349	348	339	344	359	349	356	357	350	346	359	358	359	346	352	358	358	355	361	356	351	360	352	355
		6124_control_1	6124	control	1	382	374	365	368	368	361	371	356	361	353	361	357	353	358	350	351	355	349	352	353	354	357	353	357	358	351	362	356	357	352	348	355	359	350	357	353	365	360	356	354	356	357	357	361
		6124_control_2	6124	control	2	368	368	362	366	362	369	364	360	364	348	357	356	356	348	356	352	349	348	347	353	350	352	354	347	346	350	347	358	346	349	347	350	346	350	349	351	358	355	360	347	350	353	352	343
		6124_fructose_0	6124	fructose	0	365	371	373	361	365	364	359	363	366	358	367	358	359	356	360	354	371	366	360	355	361	352	356	354	362	355	356	356	354	357	365	358	357	356	359	360	364	348	358	360	367	373	363	365
		6124_fructose_1	6124	fructose	1	365	364	364	365	363	365	358	353	359	368	355	360	361	358	361	354	358	355	357	351	352	349	350	350	353	357	349	359	351	350	361	352	358	366	361	353	349	351	351	353	352	364	354	357
		6124_fructose_2	6124	fructose	2	368	361	362	356	357	354	362	353	360	351	355	354	361	362	350	351	358	350	356	355	357	346	342	355	355	351	347	355	356	354	357	352	352	353	353	356	352	355	351	354	346	358	354	353
		6124_lactose_0	6124	lactose	0	368	368	366	364	355	355	353	363	358	351	352	359	350	350	353	350	356	355	352	341	353	351	358	348	349	349	343	349	344	348	355	352	346	356	356	358	353	353	357	355	351	355	360	361
		6124_lactose_1	6124	lactose	1	367	375	370	368	366	360	371	365	367	353	362	361	353	358	357	357	360	354	357	357	359	357	356	348	360	353	351	357	356	359	358	353	361	353	347	359	358	351	355	366	357	358	361	357
		6124_lactose_2	6124	lactose	2	364	368	362	360	367	361	365	351	358	359	356	360	359	357	360	346	349	347	347	350	350	348	352	347	351	353	348	352	353	358	357	351	353	349	355	358	359	354	364	357	361	356	356	358
		0841_control_0	841	control	0	401	399	403	402	405	400	399	397	397	400	401	394	401	399	393	392	396	400	400	396	395	396	399	395	397	392	391	386	400	395	397	395	399	396	400	401	394	392	408	400	400	394	403	409
		0841_control_1	841	control	1	394	393	398	394	391	393	396	392	391	390	384	393	393	384	386	381	385	387	385	382	389	381	386	388	386	377	373	382	384	384	384	379	391	379	383	386	383	388	387	392	388	391	391	387
		0841_control_2	841	control	2	399	384	389	395	387	393	390	393	386	386	383	388	388	384	383	382	389	378	382	383	387	382	378	379	382	382	385	376	382	378	381	379	384	385	381	376	384	386	392	381	382	380	386	380
		0841_fructose_0	841	fructose	0	394	385	393	392	391	398	393	401	389	391	385	381	385	383	379	384	383	384	386	383	382	380	390	381	382	385	374	377	380	377	381	379	377	377	378	384	380	380	383	380	387	382	383	390
		0841_fructose_1	841	fructose	1	390	404	394	397	402	385	396	396	400	392	402	391	389	389	386	388	389	389	386	387	391	390	382	388	387	387	380	388	382	386	390	382	383	388	388	383	387	384	394	391	388	397	391	390
		0841_fructose_2	841	fructose	2	389	394	392	394	401	398	390	392	394	392	382	392	386	389	380	382	385	381	388	386	379	378	377	386	383	389	383	379	378	381	390	380	389	382	387	386	382	374	381	388	387	392	384	385
		0841_lactose_0	841	lactose	0	398	385	393	392	401	397	390	389	389	389	387	387	381	392	388	386	383	385	379	381	382	385	389	381	388	384	380	384	387	387	384	382	383	384	392	389	382	383	387	394	389	391	389	385
		0841_lactose_1	841	lactose	1	395	393	400	400	390	392	391	388	386	381	387	383	391	387	381	385	382	379	380	380	383	383	378	385	383	384	381	387	388	382	386	380	386	384	385	379	384	390	385	391	381	388	386	383
		0841_lactose_2	841	lactose	2	394	388	391	394	389	387	386	392	391	393	384	389	392	384	389	388	377	387	381	382	379	391	386	382	390	387	377	389	385	386	377	382	381	377	388	380	387	380	383	387	382	381	385	389
		1823_control_0	1823	control	0	304	301	301	306	301	304	297	300	296	299	293	307	294	303	294	290	293	289	292	285	285	286	281	286	285	289	282	282	281	279	283	274	279	283	282	281	281	279	280	279	282	287	276	283
		1823_control_1	1823	control	1	312	304	311	307	300	306	307	302	308	298	303	297	299	297	300	299	300	293	295	289	300	293	293	287	287	294	287	288	290	287	282	287	286	280	289	279	287	285	286	284	281	285	284	278
		1823_control_2	1823	control	2	306	312	311	305	312	304	299	311	305	305	306	304	300	303	304	298	298	293	304	296	290	293	290	294	289	293	290	291	281	297	287	290	290	289	281	282	290	280	286	277	279	288	282	280
		1823_fructose_0	1823	fructose	0	314	308	309	307	311	310	301	307	304	299	298	296	295	290	294	295	296	292	296	295	283	289	288	294	289	284	292	291	281	291	284	290	283	288	283	279	280	288	284	282	280	280	279	278
		1823_fructose_1	1823	fructose	1	310	319	310	309	307	307	301	313	311	303	297	306	298	298	302	304	304	295	294	295	300	290	289	300	289	284	291	290	283	291	291	290	290	286	291	292	289	288	287	288	283	277	291	284
		1823_fructose_2	1823	fructose	2	318	315	312	309	314	316	303	307	306	301	302	301	300	308	301	301	292	295	297	298	300	300	300	291	292	290	298	283	297	284	287	292	293	285	290	296	287	284	289	292	289	289	281	287
		1823_lactose_0	1823	lactose	0	322	315	318	312	320	311	305	315	315	305	312	306	306	308	310	305	304	309	301	299	305	303	300	300	292	292	300	300	293	294	294	293	295	296	282	294	279	285	289	285	288	287	291	286
		1823_lactose_1	1823	lactose	1	321	307	303	312	307	306	309	306	309	302	302	307	301	296	301	302	293	300	296	299	292	289	301	291	295	291	294	287	284	292	287	286	282	284	296	285	281	286	287	279	278	279	282	281
		1823_lactose_2	1823	lactose	2	317	311	308	306	300	303	301	306	299	300	298	302	299	292	297	300	293	297	292	296	292	297	293	294	285	291	292	291	287	281	289	286	287	287	285	279	279	280	277	281	277	279	279	285
		5502_control_0	5502	control	0	682	708	713	693	685	679	687	685	693	698	711	710	716	737	740	746	752	767	776	779	777	791	804	810	812	817	827	822	843	835	838	851	849	865	866	871	878	873	883	878	890	893	900	887
		5502_control_1	5502	control	1	682	687	688	692	693	707	704	700	713	711	714	721	733	731	731	738	754	774	770	766	777	785	796	796	801	808	820	813	832	832	841	837	843	858	853	873	880	880	876	886	898	889	893	911
		5502_control_2	5502	control	2	671	682	693	681	676	676	683	678	685	697	699	697	707	714	723	724	738	735	749	753	765	770	770	785	788	789	794	807	807	808	822	815	821	831	841	838	842	851	855	853	862	874	867	873
		5502_fructose_0	5502	fructose	0	684	684	720	723	727	729	723	724	725	728	744	743	743	752	769	776	772	800	792	804	809	820	827	843	840	841	840	848	859	862	865	882	881	895	901	895	896	903	915	906	915	917	922	924
		5502_fructose_1	5502	fructose	1	759	766	807	800	790	777	775	784	798	795	789	808	810	818	827	836	844	848	851	857	873	874	877	893	894	909	903	920	910	918	933	939	937	936	946	959	960	955	959	967	965	964	977	967
		5502_fructose_2	5502	fructose	2	687	700	706	740	734	722	724	724	727	737	747	755	754	763	777	777	788	784	806	815	815	819	833	838	844	842	852	856	861	861	876	887	889	884	895	904	893	916	914	907	923	926	932	914
		5502_lactose_0	5502	lactose	0	647	667	686	688	681	691	688	688	690	689	698	711	711	712	715	719	727	739	756	764	766	772	780	785	793	800	806	801	818	830	841	838	852	857	853	867	858	878	880	877	880	887	889	897
		5502_lactose_1	5502	lactose	1	661	654	662	700	704	707	705	708	711	711	730	739	741	745	760	756	763	777	782	788	800	805	805	825	819	833	842	840	855	863	860	862	873	876	884	894	891	884	897	907	910	911	909	918
		5502_lactose_2	5502	lactose	2	670	674	689	696	714	717	712	715	716	720	721	736	736	752	757	760	766	768	775	787	804	803	815	832	833	842	848	865	875	868	887	895	899	899	907	904	917	918	934	932	925	932	935	936
		1836_control_0	1836	control	0	322	312	319	315	311	311	309	302	301	306	300	298	301	292	295	285	291	283	282	280	278	280	276	271	278	268	263	276	276	259	268	254	255	252	254	250	251	249	243	241	244	244	238	235
		1836_control_1	1836	control	1	316	307	313	308	313	301	307	295	304	304	293	293	290	289	289	289	285	280	285	277	271	270	270	272	261	269	259	263	261	250	257	255	254	251	246	249	243	238	237	237	239	238	233	227
		1836_control_2	1836	control	2	321	319	318	320	313	310	309	311	311	302	297	296	294	302	293	288	289	285	274	281	279	281	274	276	277	271	264	265	266	263	260	260	257	250	247	249	246	244	245	240	242	235	235	234
		1836_fructose_0	1836	fructose	0	317	318	319	309	316	313	308	309	307	300	303	299	302	295	293	297	287	293	294	279	289	279	275	281	274	274	270	269	270	268	263	268	257	263	258	253	256	258	256	247	252	251	245	245
		1836_fructose_1	1836	fructose	1	362	357	361	357	357	351	352	353	341	349	347	336	345	339	343	335	335	331	326	330	329	316	326	316	322	321	309	317	308	305	307	310	305	313	308	302	293	291	302	299	294	296	291	291
		1836_fructose_2	1836	fructose	2	363	362	361	358	360	358	351	352	348	349	346	351	350	335	346	337	338	326	338	328	329	329	330	328	318	323	322	318	311	310	303	307	307	305	298	306	301	297	297	296	294	289	290	294
		1836_lactose_0	1836	lactose	0	316	318	317	311	315	310	309	308	303	300	307	300	298	299	287	283	283	283	286	288	282	285	279	273	275	273	266	270	268	262	266	261	256	248	249	251	248	251	248	248	239	241	241	235
		1836_lactose_1	1836	lactose	1	317	311	322	319	310	305	297	305	301	302	293	300	291	286	295	289	286	281	288	284	279	278	279	270	273	275	275	268	267	270	261	264	259	256	260	254	255	251	248	258	251	249	248	245
		1836_lactose_2	1836	lactose	2	314	311	303	316	306	309	301	301	295	305	296	299	294	295	296	289	293	284	293	288	283	282	279	278	277	269	278	278	273	274	266	276	270	270	275	267	270	266	257	257	256	259	260	254
		1815_control_0	1815	control	0	336	331	330	321	324	323	321	325	320	323	313	311	317	309	310	316	315	312	313	302	311	312	313	314	304	312	306	299	305	301	304	308	303	307	306	304	301	299	306	295	291	305	299	302
		1815_control_1	1815	control	1	320	329	326	325	324	318	322	325	316	322	318	321	315	314	316	324	317	315	307	312	315	312	312	312	313	310	317	307	309	307	315	306	309	301	306	309	309	312	308	304	302	309	307	308
		1815_control_2	1815	control	2	326	329	320	328	318	316	317	321	315	321	321	316	311	310	315	314	316	307	307	302	305	305	308	303	302	301	307	300	297	302	298	307	308	301	302	306	299	307	304	307	301	302	296	304
		1815_fructose_0	1815	fructose	0	327	326	331	327	322	321	319	326	318	321	322	325	318	320	320	326	312	316	323	318	318	313	319	314	322	317	312	311	308	317	313	304	304	308	308	315	310	312	310	309	312	306	314	310
		1815_fructose_1	1815	fructose	1	331	329	326	327	329	327	328	324	324	322	320	327	327	327	325	315	320	324	317	321	317	322	315	319	315	317	323	319	311	317	319	306	318	315	316	312	318	319	315	309	311	312	317	304
		1815_fructose_2	1815	fructose	2	328	334	329	328	329	327	332	324	329	328	319	317	326	318	310	320	317	322	322	317	314	310	321	315	313	317	314	314	310	315	307	320	319	309	321	308	305	313	313	309	313	308	311	318
		1815_lactose_0	1815	lactose	0	324	327	321	325	318	323	320	320	311	310	314	309	309	311	303	306	313	308	314	314	307	313	314	308	305	305	307	312	309	304	302	302	299	298	302	306	301	300	304	301	301	299	302	303
		1815_lactose_1	1815	lactose	1	338	334	325	329	323	322	327	326	326	316	323	328	325	318	321	320	323	310	316	316	321	310	319	320	320	309	315	316	310	305	313	317	316	319	304	312	308	309	310	306	306	308	306	307
		1815_lactose_2	1815	lactose	2	330	327	327	325	330	321	329	319	322	323	316	317	317	318	322	315	319	315	310	311	307	317	314	308	311	316	308	301	313	312	309	316	310	306	306	315	312	312	312	305	306	304	311	307
		4736_control_0	4736	control	0	384	381	374	379	372	371	372	368	361	362	365	363	356	358	358	359	365	357	361	358	358	357	361	363	362	354	363	355	357	362	361	364	359	362	360	363	366	359	364	367	364	362	364	364
		4736_control_1	4736	control	1	385	395	384	382	387	382	382	379	380	380	366	374	370	375	373	376	367	372	377	366	362	363	363	364	360	365	363	365	368	370	367	368	375	381	371	367	368	379	371	368	368	370	370	369
		4736_control_2	4736	control	2	384	389	375	378	384	378	375	375	376	372	374	372	366	371	365	370	362	372	368	364	366	367	366	366	372	371	366	360	367	368	369	368	366	369	371	374	369	374	374	375	371	367	376	376
		4736_fructose_0	4736	fructose	0	380	377	368	368	366	372	363	363	366	366	372	361	378	367	364	363	360	362	362	360	368	368	365	367	368	367	361	366	368	360	363	368	364	370	364	362	358	373	367	361	367	357	363	365
		4736_fructose_1	4736	fructose	1	377	382	382	371	378	370	373	380	374	376	373	367	377	372	365	367	362	371	370	374	368	367	368	366	363	363	361	376	363	366	370	364	365	362	363	372	369	365	362	367	372	370	366	369
		4736_fructose_2	4736	fructose	2	384	375	379	376	382	374	374	379	366	374	370	377	366	372	369	367	368	374	372	372	379	370	371	371	365	364	365	368	369	364	365	358	369	357	370	371	368	367	365	368	371	366	362	364
		4736_lactose_0	4736	lactose	0	368	381	374	370	378	373	376	368	371	372	377	367	369	365	375	365	365	363	362	361	360	365	362	360	360	367	360	358	364	364	364	355	360	362	359	363	358	363	367	360	359	358	364	360
		4736_lactose_1	4736	lactose	1	375	375	376	378	374	368	368	375	375	369	372	377	376	375	369	366	371	373	370	369	362	369	375	372	367	363	368	370	369	365	367	370	373	374	368	374	373	372	375	363	369	370	370	372
		4736_lactose_2	4736	lactose	2	373	367	361	368	369	371	370	370	368	369	371	367	370	357	365	364	363	353	364	353	365	362	359	362	361	360	357	365	366	362	364	358	369	361	360	357	366	365	362	358	367	362	366	367
		4150_control_0	4150	control	0	353	357	356	353	352	350	346	351	348	348	353	348	345	349	346	342	346	350	339	345	355	345	345	347	348	350	345	347	338	349	343	344	350	352	346	343	355	348	346	352	351	350	342	354
		4150_control_1	4150	control	1	348	351	351	353	347	346	345	346	350	345	343	344	345	346	346	346	346	340	346	341	338	341	342	340	344	345	342	345	346	347	336	356	344	350	347	352	345	347	349	346	352	348	353	348
		4150_control_2	4150	control	2	358	360	361	359	355	357	347	354	343	352	354	343	348	353	347	347	354	348	358	342	345	343	341	348	343	350	344	349	354	355	344	352	350	348	350	345	345	348	353	347	348	348	346	353
		4150_fructose_0	4150	fructose	0	349	347	353	355	351	348	356	353	350	353	340	349	350	344	340	351	339	342	344	338	338	336	341	335	338	342	335	337	353	347	344	342	347	344	351	344	342	344	343	342	340	351	339	343
		4150_fructose_1	4150	fructose	1	353	357	350	352	345	345	344	348	350	350	346	349	349	345	347	348	343	353	348	350	346	345	354	351	343	346	336	346	351	346	341	345	346	348	340	347	350	345	349	350	351	351	349	352
		4150_fructose_2	4150	fructose	2	344	358	362	355	349	352	348	347	349	349	354	353	351	345	350	351	353	349	351	351	353	353	347	347	351	356	356	342	358	350	360	356	353	355	353	346	350	358	350	353	356	358	353	360
		4150_lactose_0	4150	lactose	0	353	352	360	357	352	349	349	350	347	350	349	344	343	347	343	352	350	347	344	343	340	343	340	351	341	342	348	343	347	344	352	346	343	340	343	342	350	357	350	352	348	350	340	355
		4150_lactose_1	4150	lactose	1	332	324	333	331	334	331	334	330	328	330	325	328	336	330	335	325	323	328	331	325	323	330	322	335	327	332	325	325	328	331	329	325	336	332	331	338	337	336	332	332	335	338	338	334
		4150_lactose_2	4150	lactose	2	339	335	335	336	335	330	333	333	327	326	333	335	328	334	327	328	327	322	331	318	322	320	322	323	321	330	329	329	325	335	324	331	335	326	333	329	326	332	329	329	329	334	327	333
	Plate Reader OD	index	tag	treatment	replicate
		6124_control_0	6124	control	0	0.177	0.169	0.171	0.172	0.172	0.171	0.173	0.177	0.18	0.183	0.186	0.187	0.19	0.193	0.195	0.198	0.201	0.202	0.205	0.209	0.209	0.214	0.215	0.218	0.221	0.223	0.226	0.23	0.231	0.233	0.235	0.239	0.241	0.244	0.244	0.247	0.249	0.252	0.254	0.256	0.258	0.26	0.263	0.263
		6124_control_1	6124	control	1	0.176	0.165	0.169	0.171	0.172	0.173	0.176	0.176	0.179	0.181	0.184	0.187	0.19	0.192	0.193	0.196	0.199	0.202	0.205	0.208	0.21	0.213	0.217	0.219	0.221	0.224	0.226	0.229	0.231	0.233	0.234	0.237	0.239	0.24	0.242	0.243	0.246	0.247	0.25	0.253	0.254	0.257	0.259	0.262
		6124_control_2	6124	control	2	0.167	0.157	0.16	0.163	0.163	0.165	0.166	0.17	0.172	0.176	0.179	0.181	0.185	0.187	0.189	0.192	0.193	0.194	0.197	0.199	0.201	0.202	0.206	0.208	0.21	0.212	0.215	0.218	0.22	0.223	0.226	0.229	0.231	0.234	0.234	0.237	0.241	0.242	0.246	0.248	0.251	0.253	0.256	0.258
		6124_zeta_0	6124	zeta	0	0.156	0.153	0.151	0.152	0.155	0.158	0.161	0.167	0.172	0.179	0.172	0.177	0.178	0.176	0.181	0.189	0.187	0.19	0.192	0.195	0.199	0.197	0.207	0.209	0.205	0.215	0.221	0.212	0.236	0.24	0.245	0.249	0.257	0.263	0.269	0.267	0.271	0.278	0.274	0.259	0.275	0.273	0.27	0.28
		6124_zeta_1	6124	zeta	1	0.154	0.156	0.146	0.149	0.152	0.153	0.155	0.159	0.161	0.164	0.166	0.168	0.171	0.168	0.166	0.168	0.175	0.186	0.188	0.193	0.19	0.189	0.189	0.189	0.19	0.192	0.193	0.194	0.199	0.198	0.201	0.199	0.215	0.207	0.215	0.226	0.23	0.239	0.243	0.251	0.247	0.253	0.26	0.257
		6124_zeta_2	6124	zeta	2	0.163	0.161	0.152	0.157	0.167	0.171	0.161	0.165	0.169	0.17	0.17	0.175	0.176	0.182	0.188	0.198	0.195	0.198	0.2	0.208	0.22	0.223	0.228	0.234	0.239	0.245	0.248	0.243	0.231	0.239	0.238	0.24	0.222	0.227	0.231	0.231	0.23	0.231	0.231	0.233	0.241	0.239	0.239	0.247
		6124_perm_0	6124	perm	0	0.144	0.137	0.133	0.139	0.141	0.142	0.145	0.149	0.153	0.154	0.161	0.165	0.167	0.17	0.172	0.175	0.176	0.18	0.182	0.187	0.187	0.191	0.193	0.199	0.204	0.205	0.213	0.217	0.213	0.221	0.238	0.249	0.249	0.252	0.242	0.259	0.243	0.265	0.269	0.272	0.277	0.279	0.283	0.287
		6124_perm_1	6124	perm	1	0.148	0.138	0.133	0.135	0.138	0.142	0.141	0.146	0.149	0.153	0.156	0.162	0.161	0.165	0.171	0.172	0.175	0.176	0.176	0.181	0.182	0.189	0.19	0.197	0.204	0.208	0.212	0.218	0.223	0.225	0.226	0.235	0.236	0.243	0.247	0.252	0.253	0.259	0.252	0.264	0.267	0.271	0.275	0.277
		6124_perm_2	6124	perm	2	0.148	0.134	0.132	0.135	0.137	0.139	0.14	0.145	0.148	0.153	0.156	0.159	0.166	0.164	0.169	0.173	0.179	0.179	0.185	0.19	0.192	0.197	0.199	0.202	0.202	0.206	0.208	0.211	0.215	0.218	0.22	0.225	0.229	0.227	0.235	0.238	0.241	0.248	0.252	0.264	0.279	0.29	0.296	0.291
		0841_control_0	841	control	0	0.169	0.168	0.162	0.171	0.172	0.175	0.177	0.179	0.182	0.181	0.186	0.182	0.181	0.178	0.175	0.178	0.182	0.186	0.191	0.196	0.198	0.202	0.204	0.206	0.208	0.21	0.211	0.214	0.215	0.22	0.224	0.227	0.23	0.235	0.239	0.241	0.243	0.247	0.249	0.252	0.253	0.255	0.257	0.258
		0841_control_1	841	control	1	0.175	0.168	0.171	0.178	0.172	0.178	0.182	0.183	0.184	0.187	0.182	0.187	0.191	0.194	0.195	0.198	0.202	0.204	0.207	0.21	0.212	0.214	0.217	0.219	0.221	0.223	0.225	0.227	0.228	0.229	0.231	0.233	0.234	0.236	0.24	0.243	0.242	0.247	0.246	0.25	0.254	0.254	0.257	0.26
		0841_control_2	841	control	2	0.191	0.2	0.197	0.193	0.197	0.201	0.203	0.205	0.205	0.209	0.213	0.217	0.223	0.227	0.229	0.232	0.234	0.236	0.237	0.238	0.238	0.238	0.239	0.241	0.242	0.243	0.243	0.243	0.246	0.248	0.248	0.249	0.251	0.252	0.255	0.254	0.255	0.256	0.259	0.261	0.261	0.263	0.264	0.266
		0841_zeta_0	841	zeta	0	0.153	0.152	0.153	0.157	0.153	0.159	0.16	0.163	0.166	0.165	0.163	0.163	0.165	0.168	0.172	0.177	0.181	0.188	0.19	0.195	0.198	0.201	0.206	0.208	0.214	0.217	0.22	0.219	0.222	0.226	0.226	0.23	0.23	0.234	0.233	0.236	0.237	0.236	0.242	0.24	0.242	0.243	0.245	0.248
		0841_zeta_1	841	zeta	1	0.152	0.152	0.152	0.154	0.159	0.157	0.157	0.16	0.167	0.171	0.171	0.164	0.16	0.164	0.167	0.171	0.177	0.181	0.185	0.19	0.193	0.196	0.2	0.203	0.206	0.209	0.213	0.214	0.218	0.221	0.222	0.225	0.229	0.232	0.233	0.236	0.241	0.241	0.246	0.243	0.245	0.247	0.248	0.25
		0841_zeta_2	841	zeta	2	0.165	0.165	0.167	0.167	0.166	0.179	0.188	0.191	0.194	0.19	0.191	0.187	0.186	0.189	0.195	0.202	0.201	0.205	0.206	0.21	0.215	0.217	0.218	0.221	0.224	0.228	0.229	0.234	0.234	0.236	0.243	0.249	0.264	0.258	0.258	0.27	0.269	0.279	0.281	0.295	0.29	0.301	0.297	0.274
		0841_perm_0	841	perm	0	0.139	0.137	0.137	0.144	0.141	0.143	0.148	0.148	0.153	0.158	0.16	0.166	0.171	0.172	0.178	0.183	0.186	0.189	0.192	0.195	0.199	0.2	0.203	0.205	0.209	0.212	0.216	0.221	0.223	0.226	0.229	0.234	0.237	0.241	0.244	0.247	0.247	0.253	0.253	0.259	0.261	0.264	0.266	0.267
		0841_perm_1	841	perm	1	0.144	0.14	0.14	0.147	0.143	0.147	0.149	0.154	0.157	0.161	0.167	0.173	0.176	0.18	0.18	0.179	0.183	0.184	0.188	0.194	0.2	0.204	0.209	0.212	0.216	0.221	0.221	0.226	0.229	0.233	0.237	0.239	0.242	0.248	0.25	0.254	0.256	0.258	0.259	0.262	0.266	0.268	0.272	0.274
		0841_perm_2	841	perm	2	0.139	0.135	0.134	0.131	0.131	0.14	0.138	0.146	0.143	0.147	0.15	0.157	0.159	0.168	0.168	0.17	0.172	0.175	0.18	0.184	0.189	0.194	0.197	0.2	0.205	0.212	0.215	0.217	0.221	0.225	0.226	0.234	0.239	0.243	0.244	0.245	0.252	0.254	0.259	0.261	0.253	0.267	0.269	0.277
		1823_control_0	1823	control	0	0.208	0.207	0.201	0.197	0.208	0.21	0.207	0.209	0.21	0.212	0.214	0.217	0.221	0.223	0.224	0.226	0.229	0.231	0.234	0.238	0.241	0.244	0.249	0.249	0.251	0.254	0.257	0.26	0.263	0.264	0.266	0.269	0.27	0.273	0.275	0.275	0.28	0.282	0.284	0.29	0.294	0.293	0.294	0.3
		1823_control_1	1823	control	1	0.204	0.197	0.203	0.206	0.198	0.207	0.206	0.208	0.21	0.21	0.211	0.213	0.214	0.214	0.214	0.216	0.218	0.219	0.222	0.225	0.227	0.23	0.232	0.233	0.236	0.238	0.241	0.244	0.246	0.248	0.25	0.251	0.252	0.254	0.255	0.257	0.258	0.256	0.259	0.259	0.266	0.262	0.273	0.278
		1823_control_2	1823	control	2	0.24	0.233	0.231	0.222	0.22	0.225	0.231	0.235	0.238	0.237	0.239	0.24	0.241	0.244	0.246	0.249	0.251	0.255	0.258	0.262	0.265	0.267	0.27	0.272	0.274	0.277	0.277	0.281	0.282	0.285	0.285	0.288	0.289	0.292	0.292	0.294	0.296	0.298	0.299	0.301	0.302	0.304	0.307	0.309
		1823_zeta_0	1823	zeta	0	0.161	0.165	0.163	0.162	0.164	0.163	0.164	0.165	0.167	0.172	0.174	0.177	0.183	0.184	0.188	0.191	0.194	0.197	0.2	0.202	0.205	0.207	0.211	0.212	0.214	0.217	0.218	0.221	0.222	0.223	0.225	0.228	0.229	0.231	0.233	0.234	0.236	0.239	0.24	0.241	0.243	0.244	0.245	0.247
		1823_zeta_1	1823	zeta	1	0.168	0.171	0.169	0.173	0.172	0.169	0.167	0.169	0.171	0.174	0.178	0.182	0.188	0.192	0.196	0.199	0.203	0.206	0.209	0.213	0.215	0.218	0.22	0.222	0.225	0.228	0.23	0.233	0.234	0.235	0.237	0.24	0.242	0.245	0.246	0.248	0.25	0.253	0.255	0.258	0.26	0.262	0.264	0.265
		1823_zeta_2	1823	zeta	2	0.191	0.198	0.205	0.204	0.204	0.21	0.22	0.21	0.204	0.209	0.214	0.221	0.236	0.235	0.248	0.246	0.251	0.253	0.252	0.265	0.271	0.266	0.255	0.262	0.264	0.267	0.273	0.266	0.265	0.268	0.271	0.272	0.275	0.278	0.283	0.298	0.315	0.284	0.297	0.33	0.295	0.317	0.317	0.31
		1823_perm_0	1823	perm	0	0.137	0.14	0.14	0.139	0.138	0.139	0.139	0.139	0.14	0.142	0.144	0.144	0.145	0.148	0.149	0.154	0.157	0.16	0.158	0.156	0.161	0.163	0.167	0.168	0.176	0.176	0.178	0.183	0.18	0.182	0.183	0.19	0.186	0.182	0.189	0.195	0.188	0.193	0.194	0.199	0.201	0.212	0.215	0.207
		1823_perm_1	1823	perm	1	0.14	0.138	0.141	0.146	0.146	0.143	0.146	0.149	0.156	0.155	0.156	0.158	0.162	0.164	0.168	0.171	0.172	0.174	0.178	0.18	0.185	0.191	0.196	0.201	0.203	0.208	0.21	0.215	0.217	0.222	0.226	0.226	0.231	0.234	0.238	0.241	0.247	0.242	0.248	0.245	0.257	0.25	0.262	0.264
		1823_perm_2	1823	perm	2	0.144	0.141	0.142	0.143	0.148	0.145	0.145	0.152	0.157	0.158	0.161	0.166	0.169	0.173	0.175	0.177	0.18	0.183	0.187	0.19	0.196	0.199	0.203	0.207	0.21	0.216	0.22	0.224	0.227	0.229	0.232	0.233	0.239	0.243	0.245	0.247	0.252	0.253	0.234	0.257	0.265	0.248	0.268	0.269
		5502_control_0	5502	control	0	0.137	0.131	0.132	0.136	0.141	0.14	0.143	0.147	0.153	0.155	0.158	0.161	0.163	0.162	0.163	0.165	0.167	0.169	0.172	0.173	0.173	0.173	0.174	0.176	0.176	0.172	0.17	0.173	0.174	0.174	0.175	0.177	0.178	0.178	0.179	0.182	0.19	0.192	0.201	0.208	0.2	0.214	0.205	0.224
		5502_control_1	5502	control	1	0.136	0.137	0.139	0.139	0.139	0.141	0.143	0.144	0.143	0.148	0.151	0.151	0.153	0.155	0.156	0.161	0.164	0.168	0.17	0.172	0.172	0.174	0.175	0.177	0.179	0.181	0.182	0.184	0.186	0.188	0.188	0.191	0.194	0.196	0.198	0.199	0.202	0.204	0.207	0.209	0.211	0.214	0.216	0.218
		5502_control_2	5502	control	2	0.149	0.148	0.144	0.148	0.149	0.149	0.15	0.152	0.153	0.154	0.157	0.16	0.162	0.164	0.166	0.168	0.169	0.172	0.173	0.174	0.172	0.176	0.177	0.18	0.182	0.185	0.185	0.188	0.188	0.191	0.193	0.194	0.196	0.195	0.199	0.189	0.206	0.204	0.209	0.22	0.222	0.226	0.23	0.232
		5502_zeta_0	5502	zeta	0	0.132	0.137	0.138	0.137	0.138	0.14	0.141	0.142	0.143	0.144	0.146	0.146	0.147	0.15	0.152	0.157	0.161	0.165	0.168	0.171	0.176	0.179	0.182	0.185	0.189	0.192	0.194	0.197	0.199	0.201	0.203	0.206	0.208	0.211	0.212	0.215	0.218	0.218	0.221	0.224	0.225	0.228	0.23	0.232
		5502_zeta_1	5502	zeta	1	0.142	0.143	0.142	0.142	0.143	0.142	0.143	0.144	0.145	0.146	0.147	0.148	0.152	0.154	0.161	0.162	0.164	0.171	0.172	0.175	0.179	0.181	0.184	0.186	0.189	0.193	0.195	0.198	0.2	0.204	0.204	0.206	0.209	0.211	0.213	0.215	0.217	0.22	0.222	0.224	0.225	0.228	0.23	0.232
		5502_zeta_2	5502	zeta	2	0.139	0.141	0.142	0.147	0.145	0.159	0.159	0.161	0.164	0.166	0.157	0.157	0.172	0.168	0.178	0.171	0.173	0.177	0.18	0.186	0.185	0.19	0.191	0.194	0.197	0.199	0.201	0.204	0.206	0.207	0.209	0.211	0.212	0.215	0.216	0.218	0.219	0.222	0.224	0.226	0.227	0.229	0.231	0.233
		5502_perm_0	5502	perm	0	0.131	0.129	0.131	0.133	0.133	0.133	0.136	0.14	0.137	0.142	0.148	0.151	0.152	0.158	0.158	0.16	0.163	0.167	0.169	0.171	0.172	0.178	0.178	0.183	0.189	0.191	0.195	0.202	0.204	0.209	0.213	0.216	0.221	0.225	0.231	0.236	0.239	0.248	0.248	0.253	0.262	0.262	0.267	0.273
		5502_perm_1	5502	perm	1	0.132	0.128	0.129	0.132	0.133	0.13	0.132	0.134	0.137	0.139	0.142	0.143	0.145	0.144	0.145	0.144	0.146	0.148	0.148	0.151	0.155	0.158	0.16	0.162	0.167	0.167	0.172	0.175	0.18	0.188	0.182	0.193	0.192	0.193	0.2	0.202	0.207	0.21	0.211	0.22	0.218	0.219	0.226	0.232
		5502_perm_2	5502	perm	2	0.13	0.127	0.124	0.126	0.129	0.131	0.131	0.132	0.133	0.136	0.139	0.141	0.143	0.143	0.142	0.143	0.143	0.145	0.148	0.151	0.154	0.157	0.162	0.167	0.17	0.173	0.178	0.18	0.183	0.187	0.191	0.193	0.199	0.201	0.208	0.208	0.214	0.218	0.224	0.222	0.232	0.234	0.239	0.236
		1836_control_0	1836	control	0	0.349	0.345	0.346	0.351	0.355	0.354	0.357	0.364	0.371	0.38	0.384	0.387	0.39	0.395	0.399	0.404	0.408	0.415	0.422	0.428	0.433	0.438	0.445	0.451	0.455	0.461	0.466	0.473	0.475	0.482	0.486	0.489	0.495	0.5	0.508	0.512	0.517	0.523	0.523	0.532	0.537	0.542	0.543	0.545
		1836_control_1	1836	control	1	0.353	0.35	0.349	0.356	0.361	0.368	0.368	0.376	0.382	0.383	0.385	0.39	0.395	0.399	0.403	0.41	0.417	0.424	0.434	0.443	0.45	0.452	0.457	0.46	0.467	0.467	0.468	0.474	0.484	0.49	0.495	0.502	0.507	0.513	0.517	0.523	0.529	0.535	0.543	0.546	0.553	0.557	0.563	0.572
		1836_control_2	1836	control	2	0.366	0.363	0.368	0.373	0.376	0.381	0.379	0.389	0.395	0.4	0.404	0.409	0.413	0.418	0.424	0.429	0.435	0.442	0.451	0.459	0.464	0.467	0.47	0.473	0.472	0.478	0.487	0.5	0.505	0.507	0.512	0.517	0.52	0.525	0.531	0.538	0.548	0.553	0.559	0.564	0.57	0.576	0.582	0.585
		1836_zeta_0	1836	zeta	0	0.341	0.323	0.33	0.335	0.34	0.346	0.352	0.357	0.359	0.362	0.364	0.368	0.37	0.372	0.377	0.381	0.387	0.391	0.396	0.4	0.404	0.409	0.414	0.419	0.422	0.427	0.433	0.439	0.443	0.447	0.449	0.458	0.461	0.466	0.47	0.474	0.483	0.489	0.491	0.498	0.498	0.502	0.506	0.512
		1836_zeta_1	1836	zeta	1	0.35	0.34	0.34	0.351	0.363	0.376	0.379	0.378	0.387	0.389	0.396	0.4	0.402	0.409	0.41	0.419	0.423	0.429	0.435	0.44	0.444	0.45	0.454	0.458	0.467	0.473	0.475	0.483	0.489	0.489	0.497	0.502	0.504	0.51	0.516	0.521	0.529	0.533	0.54	0.546	0.549	0.557	0.561	0.566
		1836_zeta_2	1836	zeta	2	0.356	0.356	0.358	0.359	0.372	0.372	0.381	0.386	0.391	0.393	0.394	0.398	0.399	0.405	0.407	0.414	0.418	0.424	0.429	0.433	0.44	0.444	0.449	0.453	0.46	0.467	0.473	0.478	0.479	0.488	0.491	0.496	0.498	0.503	0.509	0.514	0.52	0.524	0.527	0.533	0.537	0.538	0.545	0.546
		1836_perm_0	1836	perm	0	0.356	0.36	0.365	0.372	0.378	0.382	0.385	0.393	0.397	0.401	0.408	0.411	0.412	0.42	0.424	0.43	0.436	0.441	0.449	0.454	0.46	0.467	0.474	0.48	0.486	0.49	0.492	0.497	0.505	0.509	0.517	0.52	0.527	0.535	0.539	0.545	0.553	0.557	0.565	0.569	0.575	0.581	0.583	0.589
		1836_perm_1	1836	perm	1	0.344	0.349	0.355	0.358	0.363	0.371	0.377	0.383	0.388	0.392	0.398	0.403	0.407	0.416	0.42	0.427	0.431	0.435	0.441	0.447	0.45	0.455	0.455	0.466	0.47	0.474	0.482	0.487	0.495	0.499	0.506	0.51	0.518	0.524	0.53	0.538	0.548	0.551	0.558	0.565	0.568	0.572	0.576	0.578
		1836_perm_2	1836	perm	2	0.357	0.362	0.369	0.374	0.38	0.388	0.392	0.398	0.402	0.405	0.407	0.408	0.412	0.418	0.424	0.43	0.439	0.448	0.455	0.46	0.466	0.472	0.477	0.478	0.481	0.486	0.493	0.499	0.504	0.508	0.513	0.521	0.525	0.532	0.536	0.543	0.549	0.559	0.566	0.571	0.577	0.585	0.585	0.587
		1815_control_0	1815	control	0	0.148	0.143	0.144	0.145	0.142	0.144	0.147	0.149	0.148	0.151	0.153	0.155	0.16	0.161	0.163	0.168	0.172	0.173	0.176	0.178	0.179	0.179	0.18	0.181	0.183	0.184	0.187	0.19	0.193	0.196	0.199	0.203	0.206	0.208	0.213	0.215	0.218	0.22	0.224	0.227	0.23	0.232	0.236	0.237
		1815_control_1	1815	control	1	0.153	0.154	0.155	0.157	0.153	0.154	0.157	0.16	0.16	0.162	0.166	0.17	0.171	0.174	0.178	0.18	0.181	0.183	0.183	0.185	0.184	0.185	0.186	0.188	0.19	0.192	0.195	0.199	0.201	0.205	0.207	0.212	0.215	0.219	0.221	0.224	0.227	0.229	0.233	0.237	0.238	0.243	0.247	0.249
		1815_control_2	1815	control	2	0.167	0.171	0.169	0.163	0.16	0.162	0.164	0.165	0.167	0.169	0.172	0.173	0.175	0.177	0.179	0.183	0.185	0.19	0.193	0.197	0.201	0.205	0.208	0.213	0.216	0.221	0.226	0.231	0.234	0.237	0.243	0.247	0.252	0.256	0.261	0.267	0.271	0.277	0.281	0.284	0.289	0.294	0.299	0.302
		1815_zeta_0	1815	zeta	0	0.133	0.132	0.129	0.133	0.132	0.131	0.132	0.132	0.132	0.133	0.134	0.136	0.137	0.141	0.143	0.146	0.148	0.15	0.151	0.153	0.153	0.154	0.159	0.158	0.161	0.164	0.166	0.169	0.173	0.176	0.181	0.186	0.187	0.195	0.199	0.196	0.203	0.215	0.219	0.215	0.223	0.224	0.229	0.223
		1815_zeta_1	1815	zeta	1	0.146	0.145	0.142	0.142	0.143	0.148	0.149	0.15	0.154	0.155	0.156	0.157	0.16	0.163	0.167	0.169	0.172	0.176	0.178	0.185	0.18	0.193	0.189	0.197	0.199	0.203	0.207	0.221	0.214	0.225	0.225	0.218	0.24	0.23	0.238	0.231	0.239	0.238	0.245	0.243	0.245	0.254	0.246	0.248
		1815_zeta_2	1815	zeta	2	0.17	0.168	0.17	0.173	0.169	0.169	0.172	0.17	0.173	0.176	0.175	0.18	0.188	0.191	0.19	0.199	0.2	0.212	0.203	0.212	0.211	0.213	0.217	0.221	0.223	0.226	0.229	0.266	0.235	0.238	0.259	0.244	0.242	0.248	0.246	0.248	0.252	0.254	0.255	0.257	0.259	0.262	0.263	0.265
		1815_perm_0	1815	perm	0	0.117	0.115	0.115	0.117	0.118	0.118	0.122	0.123	0.126	0.128	0.127	0.136	0.141	0.144	0.148	0.148	0.156	0.159	0.157	0.164	0.161	0.168	0.171	0.167	0.18	0.184	0.177	0.184	0.181	0.177	0.188	0.181	0.196	0.178	0.193	0.198	0.189	0.182	0.221	0.213	0.234	0.241	0.234	0.249
		1815_perm_1	1815	perm	1	0.125	0.124	0.125	0.124	0.126	0.126	0.128	0.132	0.131	0.137	0.142	0.145	0.147	0.152	0.155	0.155	0.162	0.165	0.169	0.171	0.171	0.174	0.175	0.181	0.186	0.19	0.195	0.2	0.202	0.205	0.208	0.212	0.215	0.22	0.225	0.229	0.235	0.239	0.246	0.247	0.245	0.258	0.25	0.256
		1815_perm_2	1815	perm	2	0.124	0.125	0.126	0.128	0.123	0.124	0.124	0.128	0.132	0.131	0.138	0.137	0.145	0.152	0.152	0.151	0.157	0.158	0.166	0.164	0.165	0.166	0.171	0.175	0.18	0.18	0.187	0.183	0.187	0.192	0.2	0.205	0.203	0.213	0.214	0.221	0.226	0.23	0.234	0.243	0.243	0.251	0.245	0.253
		4736_control_0	4736	control	0	0.153	0.15	0.147	0.149	0.153	0.151	0.151	0.156	0.161	0.165	0.169	0.172	0.174	0.176	0.178	0.18	0.184	0.188	0.193	0.197	0.2	0.203	0.206	0.209	0.212	0.215	0.217	0.221	0.224	0.227	0.228	0.23	0.232	0.235	0.237	0.239	0.242	0.244	0.246	0.249	0.252	0.256	0.257	0.26
		4736_control_1	4736	control	1	0.14	0.141	0.143	0.143	0.146	0.147	0.148	0.151	0.153	0.158	0.159	0.165	0.169	0.171	0.175	0.176	0.179	0.183	0.188	0.191	0.192	0.195	0.199	0.201	0.205	0.206	0.21	0.213	0.216	0.218	0.221	0.223	0.227	0.228	0.231	0.233	0.235	0.237	0.24	0.244	0.246	0.249	0.252	0.255
		4736_control_2	4736	control	2	0.153	0.15	0.157	0.154	0.154	0.155	0.157	0.161	0.165	0.168	0.167	0.174	0.178	0.179	0.183	0.186	0.187	0.191	0.195	0.197	0.198	0.201	0.204	0.206	0.21	0.212	0.215	0.219	0.221	0.224	0.225	0.229	0.231	0.233	0.235	0.238	0.241	0.243	0.246	0.249	0.251	0.255	0.257	0.26
		4736_zeta_0	4736	zeta	0	0.136	0.134	0.13	0.133	0.136	0.136	0.136	0.14	0.141	0.141	0.141	0.141	0.144	0.146	0.151	0.154	0.158	0.162	0.167	0.171	0.175	0.178	0.181	0.184	0.188	0.192	0.194	0.198	0.2	0.204	0.206	0.21	0.213	0.215	0.219	0.221	0.225	0.228	0.231	0.233	0.236	0.239	0.24	0.242
		4736_zeta_1	4736	zeta	1	0.145	0.145	0.141	0.142	0.147	0.145	0.147	0.147	0.147	0.148	0.149	0.151	0.155	0.16	0.166	0.168	0.171	0.177	0.18	0.185	0.188	0.191	0.195	0.198	0.203	0.206	0.209	0.212	0.215	0.221	0.22	0.224	0.226	0.23	0.233	0.235	0.239	0.24	0.245	0.246	0.249	0.257	0.254	0.255
		4736_zeta_2	4736	zeta	2	0.138	0.137	0.135	0.138	0.14	0.14	0.142	0.148	0.149	0.153	0.148	0.148	0.15	0.152	0.156	0.161	0.164	0.168	0.172	0.177	0.181	0.184	0.188	0.191	0.195	0.199	0.202	0.206	0.208	0.212	0.215	0.219	0.222	0.225	0.228	0.231	0.235	0.237	0.24	0.243	0.246	0.249	0.25	0.252
		4736_perm_0	4736	perm	0	0.129	0.131	0.133	0.129	0.132	0.134	0.136	0.137	0.138	0.141	0.147	0.147	0.156	0.155	0.155	0.163	0.167	0.174	0.172	0.175	0.173	0.179	0.182	0.187	0.186	0.192	0.193	0.199	0.203	0.203	0.207	0.209	0.211	0.219	0.226	0.222	0.231	0.233	0.247	0.242	0.253	0.251	0.263	0.264
		4736_perm_1	4736	perm	1	0.125	0.128	0.131	0.128	0.133	0.134	0.136	0.138	0.139	0.146	0.149	0.152	0.154	0.158	0.166	0.169	0.17	0.175	0.178	0.181	0.188	0.196	0.202	0.209	0.21	0.213	0.217	0.222	0.227	0.221	0.226	0.234	0.249	0.254	0.248	0.263	0.267	0.268	0.257	0.266	0.271	0.266	0.28	0.27
		4736_perm_2	4736	perm	2	0.128	0.131	0.136	0.131	0.131	0.133	0.135	0.137	0.14	0.147	0.148	0.151	0.158	0.162	0.167	0.17	0.174	0.176	0.179	0.185	0.191	0.195	0.204	0.208	0.213	0.219	0.223	0.227	0.224	0.237	0.234	0.245	0.243	0.254	0.249	0.261	0.264	0.272	0.257	0.27	0.279	0.269	0.281	0.275
		4150_control_0	4150	control	0	0.141	0.134	0.138	0.139	0.14	0.139	0.143	0.142	0.146	0.149	0.154	0.158	0.162	0.166	0.168	0.172	0.173	0.175	0.178	0.182	0.186	0.188	0.193	0.197	0.203	0.203	0.205	0.208	0.209	0.211	0.213	0.216	0.219	0.223	0.226	0.232	0.235	0.24	0.244	0.248	0.253	0.256	0.258	0.255
		4150_control_1	4150	control	1	0.142	0.14	0.142	0.142	0.144	0.143	0.144	0.146	0.151	0.153	0.158	0.162	0.164	0.169	0.172	0.175	0.178	0.181	0.183	0.185	0.189	0.191	0.194	0.197	0.201	0.204	0.206	0.209	0.208	0.207	0.209	0.206	0.208	0.21	0.213	0.214	0.217	0.221	0.224	0.23	0.234	0.241	0.243	0.248
		4150_control_2	4150	control	2	0.157	0.155	0.151	0.152	0.153	0.157	0.163	0.172	0.174	0.177	0.18	0.184	0.184	0.186	0.188	0.191	0.195	0.197	0.2	0.203	0.205	0.207	0.209	0.212	0.214	0.216	0.219	0.22	0.224	0.226	0.23	0.233	0.237	0.24	0.242	0.246	0.251	0.254	0.257	0.261	0.268	0.272	0.275	0.28
		4150_zeta_0	4150	zeta	0	0.13	0.129	0.134	0.131	0.131	0.132	0.134	0.139	0.139	0.142	0.144	0.15	0.153	0.151	0.156	0.16	0.168	0.171	0.178	0.182	0.186	0.192	0.197	0.199	0.205	0.207	0.209	0.214	0.222	0.227	0.228	0.233	0.236	0.24	0.243	0.248	0.252	0.254	0.255	0.26	0.258	0.265	0.261	0.267
		4150_zeta_1	4150	zeta	1	0.129	0.13	0.131	0.132	0.135	0.134	0.133	0.136	0.138	0.144	0.146	0.147	0.15	0.151	0.162	0.166	0.166	0.173	0.183	0.183	0.19	0.199	0.201	0.202	0.203	0.203	0.206	0.206	0.209	0.223	0.223	0.223	0.226	0.228	0.263	0.263	0.259	0.269	0.274	0.288	0.284	0.298	0.284	0.306
		4150_zeta_2	4150	zeta	2	0.138	0.138	0.142	0.141	0.143	0.144	0.143	0.147	0.15	0.155	0.159	0.162	0.166	0.167	0.172	0.175	0.183	0.181	0.187	0.194	0.207	0.2	0.205	0.209	0.213	0.218	0.224	0.228	0.232	0.234	0.237	0.239	0.242	0.245	0.248	0.251	0.254	0.257	0.259	0.261	0.263	0.266	0.269	0.27
		4150_perm_0	4150	perm	0	0.128	0.127	0.126	0.126	0.126	0.127	0.129	0.129	0.132	0.136	0.138	0.14	0.144	0.149	0.153	0.153	0.155	0.163	0.168	0.172	0.174	0.179	0.182	0.186	0.189	0.19	0.202	0.203	0.198	0.191	0.199	0.21	0.217	0.22	0.227	0.239	0.246	0.248	0.253	0.252	0.257	0.259	0.265	0.264
		4150_perm_1	4150	perm	1	0.132	0.126	0.128	0.128	0.127	0.128	0.133	0.136	0.139	0.141	0.144	0.151	0.155	0.159	0.156	0.165	0.171	0.174	0.178	0.18	0.186	0.193	0.199	0.2	0.207	0.193	0.19	0.202	0.204	0.219	0.216	0.233	0.231	0.247	0.229	0.259	0.251	0.259	0.265	0.27	0.281	0.272	0.264	0.263
		4150_perm_2	4150	perm	2	0.122	0.12	0.121	0.119	0.121	0.124	0.128	0.129	0.131	0.138	0.139	0.139	0.146	0.15	0.151	0.159	0.162	0.163	0.171	0.176	0.179	0.183	0.19	0.191	0.198	0.198	0.205	0.207	0.21	0.203	0.22	0.22	0.214	0.221	0.195	0.222	0.228	0.223	0.242	0.252	0.232	0.265	0.27	0.269
		3761_control_0	3761	control	0	0.156	0.148	0.147	0.148	0.15	0.152	0.155	0.154	0.155	0.154	0.159	0.157	0.158	0.159	0.159	0.162	0.165	0.165	0.169	0.17	0.171	0.175	0.175	0.18	0.18	0.185	0.187	0.192	0.196	0.202	0.205	0.208	0.212	0.217	0.223	0.227	0.234	0.241	0.245	0.25	0.254	0.259	0.262	0.266
		3761_control_1	3761	control	1	0.181	0.17	0.171	0.175	0.174	0.179	0.178	0.181	0.179	0.18	0.182	0.182	0.185	0.184	0.187	0.189	0.19	0.19	0.194	0.198	0.198	0.2	0.205	0.207	0.21	0.212	0.216	0.218	0.223	0.228	0.232	0.235	0.241	0.244	0.248	0.253	0.255	0.26	0.264	0.268	0.27	0.275	0.278	0.282
		3761_control_2	3761	control	2	0.203	0.194	0.19	0.193	0.193	0.193	0.195	0.192	0.195	0.195	0.197	0.198	0.199	0.203	0.205	0.205	0.21	0.212	0.212	0.217	0.219	0.221	0.223	0.228	0.232	0.233	0.24	0.246	0.25	0.254	0.26	0.263	0.269	0.274	0.28	0.284	0.291	0.298	0.304	0.309	0.314	0.318	0.322	0.326
		3761_zeta_0	3761	zeta	0	0.136	0.13	0.13	0.133	0.134	0.134	0.138	0.139	0.139	0.14	0.141	0.14	0.141	0.143	0.144	0.148	0.146	0.149	0.152	0.154	0.156	0.16	0.16	0.164	0.168	0.172	0.176	0.183	0.188	0.196	0.204	0.21	0.216	0.224	0.229	0.233	0.24	0.245	0.249	0.254	0.259	0.266	0.272	0.28
		3761_zeta_1	3761	zeta	1	0.149	0.142	0.144	0.143	0.149	0.145	0.148	0.147	0.15	0.152	0.152	0.153	0.154	0.155	0.159	0.16	0.16	0.161	0.167	0.168	0.169	0.174	0.178	0.181	0.185	0.189	0.193	0.198	0.205	0.207	0.214	0.223	0.226	0.231	0.235	0.24	0.245	0.249	0.254	0.259	0.263	0.269	0.27	0.28
		3761_zeta_2	3761	zeta	2	0.158	0.152	0.156	0.158	0.162	0.162	0.162	0.163	0.163	0.165	0.167	0.166	0.168	0.17	0.171	0.172	0.175	0.181	0.182	0.183	0.186	0.192	0.194	0.197	0.202	0.207	0.213	0.217	0.224	0.229	0.235	0.24	0.246	0.251	0.255	0.261	0.265	0.27	0.274	0.279	0.285	0.291	0.297	0.299
		3761_perm_0	3761	perm	0	0.127	0.124	0.124	0.127	0.126	0.126	0.128	0.13	0.128	0.129	0.132	0.133	0.135	0.139	0.138	0.139	0.139	0.139	0.14	0.141	0.145	0.144	0.144	0.146	0.147	0.15	0.155	0.155	0.158	0.157	0.169	0.166	0.17	0.177	0.178	0.178	0.184	0.189	0.203	0.202	0.207	0.214	0.228	0.228
		3761_perm_1	3761	perm	1	0.124	0.123	0.124	0.125	0.124	0.124	0.125	0.128	0.129	0.127	0.13	0.132	0.134	0.135	0.137	0.139	0.14	0.141	0.141	0.143	0.143	0.144	0.147	0.149	0.15	0.148	0.155	0.157	0.155	0.162	0.162	0.167	0.168	0.174	0.187	0.183	0.192	0.193	0.202	0.208	0.212	0.216	0.222	0.237
		3761_perm_2	3761	perm	2	0.119	0.116	0.116	0.116	0.117	0.118	0.121	0.121	0.125	0.124	0.127	0.13	0.13	0.133	0.134	0.134	0.136	0.137	0.137	0.139	0.14	0.14	0.141	0.142	0.142	0.149	0.146	0.149	0.154	0.156	0.155	0.162	0.161	0.172	0.175	0.174	0.179	0.184	0.193	0.194	0.198	0.213	0.22	0.218
		0376_control_0	376	control	0	0.16	0.156	0.154	0.157	0.159	0.161	0.161	0.164	0.163	0.165	0.17	0.172	0.175	0.178	0.181	0.184	0.19	0.193	0.197	0.203	0.208	0.213	0.218	0.224	0.228	0.234	0.239	0.244	0.249	0.255	0.259	0.263	0.266	0.269	0.273	0.275	0.279	0.281	0.284	0.288	0.29	0.293	0.296	0.298
		0376_control_1	376	control	1	0.164	0.162	0.162	0.165	0.166	0.166	0.169	0.169	0.171	0.173	0.178	0.181	0.185	0.189	0.194	0.198	0.203	0.209	0.213	0.221	0.224	0.23	0.234	0.239	0.244	0.25	0.255	0.26	0.265	0.269	0.273	0.275	0.278	0.282	0.285	0.288	0.291	0.294	0.297	0.3	0.302	0.305	0.308	0.311
		0376_control_2	376	control	2	0.188	0.181	0.182	0.183	0.186	0.187	0.187	0.187	0.19	0.195	0.198	0.203	0.206	0.212	0.217	0.223	0.228	0.235	0.239	0.243	0.248	0.252	0.257	0.262	0.267	0.272	0.277	0.28	0.285	0.289	0.292	0.296	0.299	0.303	0.307	0.31	0.313	0.317	0.32	0.324	0.327	0.331	0.335	0.338
		0376_zeta_0	376	zeta	0	0.148	0.149	0.151	0.149	0.15	0.151	0.153	0.153	0.155	0.158	0.16	0.163	0.167	0.172	0.175	0.181	0.187	0.193	0.199	0.205	0.211	0.216	0.222	0.224	0.228	0.234	0.236	0.24	0.243	0.247	0.252	0.257	0.261	0.265	0.269	0.273	0.275	0.28	0.282	0.286	0.29	0.293	0.296	0.301
		0376_zeta_1	376	zeta	1	0.158	0.153	0.15	0.152	0.154	0.157	0.158	0.159	0.161	0.166	0.167	0.172	0.175	0.179	0.186	0.192	0.199	0.205	0.211	0.216	0.221	0.224	0.228	0.242	0.237	0.241	0.245	0.249	0.254	0.257	0.261	0.265	0.266	0.271	0.274	0.278	0.28	0.284	0.287	0.292	0.295	0.298	0.303	0.307
		0376_zeta_2	376	zeta	2	0.16	0.17	0.165	0.166	0.167	0.167	0.168	0.171	0.172	0.174	0.179	0.183	0.188	0.195	0.201	0.209	0.215	0.22	0.225	0.23	0.235	0.241	0.252	0.249	0.253	0.256	0.26	0.264	0.266	0.271	0.278	0.277	0.297	0.306	0.288	0.293	0.295	0.311	0.304	0.307	0.33	0.315	0.319	0.323
		0376_perm_0	376	perm	0	0.145	0.142	0.138	0.134	0.133	0.135	0.136	0.134	0.137	0.138	0.14	0.14	0.145	0.146	0.152	0.158	0.155	0.159	0.164	0.167	0.171	0.173	0.185	0.185	0.19	0.197	0.207	0.205	0.212	0.214	0.22	0.221	0.228	0.23	0.235	0.231	0.248	0.251	0.243	0.261	0.266	0.261	0.28	0.289
		0376_perm_1	376	perm	1	0.136	0.138	0.135	0.131	0.132	0.13	0.131	0.13	0.132	0.133	0.134	0.136	0.14	0.144	0.145	0.149	0.15	0.154	0.161	0.161	0.161	0.175	0.171	0.182	0.19	0.189	0.198	0.195	0.205	0.206	0.218	0.215	0.223	0.225	0.236	0.234	0.237	0.248	0.243	0.257	0.269	0.264	0.271	0.287
		0376_perm_2	376	perm	2	0.135	0.138	0.136	0.133	0.132	0.132	0.132	0.134	0.135	0.136	0.137	0.14	0.141	0.142	0.147	0.148	0.153	0.157	0.155	0.159	0.16	0.167	0.177	0.174	0.175	0.185	0.186	0.196	0.202	0.207	0.221	0.212	0.228	0.225	0.24	0.237	0.236	0.248	0.253	0.264	0.266	0.262	0.278	0.275
		0953_control_0	953	control	0	0.155	0.149	0.146	0.148	0.149	0.149	0.151	0.153	0.155	0.156	0.157	0.16	0.162	0.165	0.169	0.17	0.174	0.178	0.18	0.185	0.188	0.192	0.196	0.202	0.207	0.212	0.216	0.221	0.225	0.23	0.235	0.238	0.242	0.248	0.253	0.256	0.26	0.263	0.266	0.269	0.273	0.275	0.278	0.281
		0953_control_1	953	control	1	0.174	0.164	0.164	0.166	0.165	0.167	0.167	0.17	0.172	0.176	0.176	0.179	0.182	0.183	0.187	0.19	0.194	0.199	0.203	0.207	0.212	0.217	0.223	0.229	0.233	0.237	0.241	0.244	0.246	0.251	0.254	0.258	0.262	0.267	0.27	0.275	0.279	0.284	0.287	0.291	0.295	0.299	0.303	0.306
		0953_control_2	953	control	2	0.183	0.179	0.178	0.178	0.179	0.18	0.182	0.183	0.184	0.188	0.189	0.193	0.197	0.2	0.206	0.211	0.214	0.22	0.226	0.231	0.235	0.239	0.244	0.247	0.251	0.255	0.26	0.265	0.27	0.274	0.279	0.283	0.286	0.292	0.296	0.299	0.303	0.306	0.312	0.316	0.319	0.323	0.327	0.331
		0953_zeta_0	953	zeta	0	0.146	0.146	0.145	0.145	0.144	0.145	0.147	0.15	0.15	0.152	0.153	0.155	0.158	0.162	0.166	0.169	0.173	0.176	0.18	0.186	0.191	0.196	0.202	0.207	0.212	0.217	0.221	0.226	0.23	0.234	0.238	0.242	0.246	0.25	0.255	0.259	0.262	0.268	0.273	0.279	0.283	0.287	0.292	0.295
		0953_zeta_1	953	zeta	1	0.149	0.151	0.148	0.147	0.147	0.149	0.149	0.152	0.153	0.156	0.158	0.16	0.162	0.166	0.17	0.174	0.177	0.183	0.188	0.195	0.198	0.204	0.208	0.213	0.22	0.224	0.228	0.232	0.236	0.241	0.245	0.252	0.257	0.262	0.266	0.269	0.272	0.276	0.281	0.284	0.287	0.291	0.295	0.297
		0953_zeta_2	953	zeta	2	0.156	0.156	0.153	0.152	0.154	0.155	0.156	0.157	0.16	0.162	0.166	0.166	0.171	0.174	0.178	0.183	0.19	0.194	0.198	0.203	0.207	0.212	0.218	0.222	0.227	0.233	0.238	0.244	0.248	0.253	0.259	0.261	0.27	0.269	0.273	0.275	0.279	0.283	0.287	0.29	0.294	0.298	0.302	0.306
		0953_perm_0	953	perm	0	0.138	0.136	0.135	0.133	0.13	0.131	0.131	0.132	0.133	0.134	0.138	0.139	0.141	0.145	0.145	0.148	0.151	0.156	0.157	0.159	0.16	0.169	0.172	0.17	0.178	0.185	0.193	0.191	0.197	0.201	0.21	0.213	0.218	0.217	0.225	0.233	0.238	0.242	0.246	0.255	0.264	0.265	0.27	0.273
		0953_perm_1	953	perm	1	0.142	0.142	0.138	0.135	0.135	0.134	0.135	0.137	0.139	0.14	0.14	0.142	0.144	0.147	0.149	0.15	0.154	0.156	0.161	0.166	0.168	0.167	0.169	0.177	0.182	0.185	0.187	0.191	0.195	0.198	0.205	0.214	0.221	0.229	0.233	0.236	0.244	0.245	0.257	0.264	0.26	0.271	0.279	0.284
		0953_perm_2	953	perm	2	0.139	0.144	0.141	0.139	0.137	0.137	0.139	0.141	0.141	0.142	0.144	0.145	0.151	0.152	0.152	0.154	0.16	0.162	0.165	0.166	0.173	0.169	0.177	0.183	0.179	0.191	0.195	0.204	0.204	0.212	0.213	0.215	0.223	0.232	0.233	0.233	0.242	0.252	0.253	0.26	0.262	0.261	0.265	0.273
		4612_control_0	4612	control	0	0.152	0.15	0.148	0.149	0.152	0.152	0.152	0.154	0.156	0.156	0.158	0.16	0.166	0.167	0.17	0.172	0.177	0.18	0.184	0.187	0.191	0.196	0.2	0.205	0.21	0.214	0.219	0.223	0.227	0.231	0.235	0.24	0.244	0.247	0.251	0.254	0.258	0.261	0.265	0.267	0.27	0.273	0.276	0.279
		4612_control_1	4612	control	1	0.16	0.164	0.165	0.167	0.167	0.168	0.169	0.171	0.172	0.174	0.175	0.177	0.181	0.184	0.186	0.19	0.194	0.198	0.203	0.208	0.211	0.216	0.222	0.226	0.23	0.234	0.238	0.242	0.246	0.249	0.252	0.256	0.26	0.264	0.268	0.273	0.276	0.281	0.285	0.289	0.294	0.298	0.302	0.306
		4612_control_2	4612	control	2	0.166	0.159	0.161	0.163	0.163	0.165	0.165	0.167	0.169	0.169	0.171	0.175	0.177	0.181	0.184	0.188	0.192	0.196	0.199	0.205	0.209	0.215	0.22	0.225	0.23	0.234	0.239	0.243	0.247	0.251	0.255	0.259	0.262	0.266	0.27	0.273	0.276	0.28	0.284	0.287	0.293	0.297	0.303	0.307
		4612_zeta_0	4612	zeta	0	0.147	0.149	0.148	0.149	0.148	0.147	0.15	0.151	0.153	0.154	0.157	0.159	0.161	0.166	0.169	0.173	0.178	0.184	0.189	0.197	0.203	0.209	0.216	0.222	0.227	0.233	0.237	0.242	0.246	0.251	0.254	0.259	0.263	0.267	0.272	0.276	0.279	0.281	0.285	0.289	0.292	0.295	0.301	0.304
		4612_zeta_1	4612	zeta	1	0.143	0.149	0.147	0.148	0.148	0.148	0.149	0.149	0.152	0.153	0.156	0.158	0.16	0.164	0.168	0.173	0.178	0.184	0.19	0.196	0.201	0.206	0.211	0.215	0.22	0.224	0.231	0.236	0.243	0.247	0.249	0.252	0.256	0.269	0.262	0.266	0.269	0.273	0.278	0.281	0.284	0.288	0.29	0.294
		4612_zeta_2	4612	zeta	2	0.163	0.164	0.16	0.159	0.159	0.16	0.16	0.163	0.163	0.167	0.168	0.171	0.175	0.18	0.184	0.19	0.195	0.201	0.207	0.213	0.217	0.222	0.226	0.238	0.238	0.242	0.248	0.251	0.255	0.259	0.263	0.265	0.27	0.287	0.276	0.28	0.282	0.288	0.291	0.296	0.299	0.304	0.308	0.311
		4612_perm_0	4612	perm	0	0.135	0.134	0.132	0.131	0.131	0.129	0.13	0.13	0.132	0.134	0.133	0.136	0.137	0.139	0.143	0.144	0.149	0.151	0.153	0.156	0.16	0.167	0.175	0.175	0.179	0.188	0.187	0.194	0.193	0.199	0.205	0.211	0.215	0.216	0.226	0.227	0.232	0.232	0.238	0.252	0.25	0.259	0.261	0.276
		4612_perm_1	4612	perm	1	0.131	0.131	0.132	0.128	0.128	0.128	0.129	0.13	0.133	0.131	0.133	0.134	0.144	0.14	0.149	0.148	0.145	0.15	0.159	0.158	0.157	0.167	0.169	0.169	0.176	0.189	0.189	0.192	0.192	0.2	0.21	0.204	0.209	0.227	0.224	0.221	0.232	0.237	0.239	0.247	0.257	0.272	0.276	0.27
		4612_perm_2	4612	perm	2	0.134	0.136	0.134	0.131	0.131	0.131	0.132	0.132	0.136	0.138	0.135	0.139	0.141	0.142	0.147	0.15	0.154	0.156	0.161	0.165	0.164	0.167	0.172	0.173	0.184	0.19	0.2	0.196	0.199	0.205	0.202	0.207	0.208	0.225	0.219	0.222	0.229	0.241	0.249	0.259	0.256	0.253	0.269	0.269
		1358_control_0	1358	control	0	0.264	0.252	0.248	0.251	0.252	0.257	0.264	0.271	0.277	0.281	0.285	0.291	0.295	0.299	0.304	0.307	0.31	0.315	0.318	0.321	0.325	0.328	0.332	0.336	0.338	0.34	0.342	0.344	0.346	0.353	0.358	0.362	0.372	0.375	0.382	0.388	0.389	0.398	0.397	0.401	0.402	0.41	0.406	0.413
		1358_control_1	1358	control	1	0.257	0.248	0.244	0.243	0.245	0.247	0.253	0.261	0.269	0.276	0.281	0.285	0.291	0.296	0.3	0.304	0.307	0.312	0.315	0.319	0.323	0.325	0.329	0.332	0.335	0.339	0.342	0.345	0.349	0.351	0.353	0.356	0.358	0.362	0.364	0.366	0.369	0.372	0.376	0.377	0.38	0.392	0.39	0.399
		1358_control_2	1358	control	2	0.277	0.26	0.261	0.26	0.261	0.264	0.271	0.279	0.287	0.293	0.298	0.303	0.307	0.312	0.317	0.32	0.325	0.328	0.332	0.336	0.339	0.343	0.347	0.349	0.354	0.356	0.359	0.362	0.364	0.367	0.369	0.373	0.376	0.379	0.381	0.384	0.386	0.388	0.392	0.394	0.396	0.399	0.402	0.405
		1358_zeta_0	1358	zeta	0	0.246	0.25	0.25	0.251	0.254	0.255	0.258	0.266	0.273	0.279	0.283	0.288	0.293	0.298	0.3	0.305	0.309	0.312	0.316	0.319	0.323	0.325	0.328	0.33	0.332	0.334	0.337	0.339	0.339	0.344	0.349	0.349	0.353	0.356	0.358	0.36	0.366	0.373	0.382	0.383	0.394	0.402	0.406	0.415
		1358_zeta_1	1358	zeta	1	0.238	0.253	0.25	0.248	0.249	0.251	0.256	0.267	0.275	0.28	0.285	0.289	0.292	0.297	0.3	0.305	0.308	0.313	0.315	0.318	0.321	0.323	0.325	0.33	0.332	0.334	0.337	0.339	0.344	0.346	0.35	0.353	0.358	0.358	0.361	0.362	0.366	0.366	0.371	0.39	0.395	0.404	0.411	0.419
		1358_zeta_2	1358	zeta	2	0.241	0.252	0.249	0.247	0.247	0.249	0.254	0.262	0.269	0.278	0.282	0.287	0.293	0.296	0.3	0.305	0.308	0.312	0.315	0.318	0.321	0.325	0.327	0.329	0.332	0.337	0.338	0.341	0.343	0.348	0.351	0.354	0.359	0.363	0.365	0.369	0.374	0.378	0.382	0.384	0.389	0.396	0.398	0.41
		1358_perm_0	1358	perm	0	0.254	0.258	0.251	0.25	0.245	0.24	0.242	0.244	0.247	0.253	0.261	0.27	0.279	0.281	0.287	0.295	0.293	0.301	0.301	0.308	0.312	0.322	0.32	0.321	0.327	0.326	0.33	0.331	0.337	0.342	0.348	0.344	0.356	0.35	0.362	0.363	0.37	0.372	0.384	0.382	0.394	0.409	0.405	0.422
		1358_perm_1	1358	perm	1	0.25	0.25	0.248	0.246	0.241	0.238	0.237	0.24	0.246	0.254	0.261	0.271	0.275	0.28	0.285	0.289	0.291	0.304	0.3	0.31	0.311	0.318	0.318	0.316	0.317	0.325	0.328	0.325	0.343	0.343	0.343	0.349	0.355	0.361	0.363	0.358	0.384	0.381	0.38	0.38	0.391	0.401	0.41	0.417
		1358_perm_2	1358	perm	2	0.245	0.249	0.245	0.244	0.237	0.234	0.237	0.239	0.244	0.25	0.26	0.27	0.281	0.277	0.293	0.295	0.294	0.291	0.305	0.306	0.319	0.311	0.321	0.313	0.313	0.334	0.333	0.33	0.342	0.335	0.34	0.35	0.36	0.358	0.371	0.362	0.375	0.368	0.376	0.386	0.383	0.398	0.408	0.418
		1302A_control_0	1302A	control	0	0.171	0.155	0.153	0.154	0.154	0.154	0.155	0.156	0.157	0.158	0.159	0.161	0.163	0.165	0.165	0.166	0.169	0.173	0.177	0.179	0.18	0.185	0.186	0.191	0.194	0.197	0.199	0.203	0.207	0.212	0.215	0.221	0.226	0.23	0.235	0.24	0.244	0.25	0.254	0.258	0.262	0.266	0.27	0.274
		1302A_control_1	1302A	control	1	0.201	0.198	0.194	0.196	0.193	0.192	0.192	0.194	0.197	0.196	0.198	0.202	0.204	0.208	0.211	0.214	0.217	0.223	0.228	0.232	0.237	0.241	0.248	0.253	0.257	0.261	0.266	0.272	0.276	0.281	0.286	0.29	0.294	0.298	0.302	0.307	0.31	0.315	0.319	0.322	0.325	0.328	0.332	0.336
		1302A_control_2	1302A	control	2	0.185	0.177	0.175	0.175	0.176	0.174	0.176	0.176	0.177	0.178	0.18	0.182	0.184	0.188	0.191	0.193	0.196	0.201	0.205	0.209	0.213	0.216	0.22	0.225	0.23	0.235	0.24	0.244	0.249	0.255	0.26	0.264	0.27	0.274	0.279	0.283	0.288	0.291	0.294	0.298	0.301	0.305	0.309	0.312
		1302A_zeta_0	1302A	zeta	0	0.136	0.137	0.134	0.132	0.133	0.133	0.135	0.136	0.137	0.138	0.138	0.14	0.143	0.144	0.146	0.147	0.15	0.154	0.157	0.16	0.162	0.165	0.168	0.172	0.176	0.18	0.185	0.189	0.193	0.198	0.203	0.208	0.214	0.218	0.226	0.23	0.236	0.24	0.245	0.249	0.255	0.259	0.264	0.268
		1302A_zeta_1	1302A	zeta	1	0.139	0.133	0.134	0.133	0.133	0.137	0.136	0.137	0.138	0.139	0.141	0.143	0.144	0.146	0.146	0.149	0.152	0.155	0.158	0.161	0.163	0.168	0.171	0.175	0.18	0.184	0.189	0.195	0.204	0.208	0.211	0.216	0.223	0.229	0.236	0.239	0.244	0.251	0.251	0.254	0.258	0.263	0.269	0.274
		1302A_zeta_2	1302A	zeta	2	0.146	0.144	0.141	0.142	0.14	0.142	0.142	0.144	0.145	0.147	0.146	0.148	0.152	0.153	0.156	0.159	0.161	0.163	0.167	0.169	0.173	0.178	0.184	0.188	0.193	0.202	0.205	0.216	0.217	0.222	0.234	0.233	0.239	0.248	0.247	0.251	0.255	0.261	0.265	0.27	0.275	0.279	0.282	0.284
		1302A_perm_0	1302A	perm	0	0.113	0.115	0.116	0.113	0.11	0.112	0.114	0.116	0.117	0.117	0.12	0.118	0.12	0.122	0.125	0.125	0.126	0.128	0.127	0.131	0.132	0.133	0.136	0.136	0.14	0.144	0.143	0.144	0.146	0.151	0.161	0.158	0.162	0.165	0.172	0.182	0.182	0.192	0.192	0.195	0.211	0.214	0.219	0.219
		1302A_perm_1	1302A	perm	1	0.105	0.102	0.104	0.105	0.106	0.107	0.108	0.109	0.11	0.109	0.111	0.112	0.112	0.113	0.116	0.117	0.116	0.117	0.12	0.122	0.122	0.123	0.126	0.127	0.127	0.127	0.129	0.13	0.133	0.133	0.138	0.139	0.144	0.144	0.148	0.152	0.161	0.166	0.166	0.174	0.181	0.179	0.194	0.198
		1302A_perm_2	1302A	perm	2	0.096	0.098	0.102	0.102	0.103	0.103	0.102	0.104	0.105	0.107	0.108	0.109	0.108	0.109	0.113	0.114	0.114	0.116	0.116	0.116	0.119	0.118	0.121	0.122	0.124	0.124	0.124	0.126	0.128	0.128	0.129	0.137	0.137	0.137	0.143	0.142	0.145	0.153	0.153	0.158	0.162	0.18	0.183	0.183
		1380_control_0	1380	control	0	0.158	0.149	0.145	0.144	0.147	0.149	0.149	0.15	0.151	0.152	0.152	0.155	0.156	0.158	0.162	0.163	0.165	0.167	0.17	0.174	0.177	0.179	0.184	0.187	0.191	0.196	0.2	0.204	0.21	0.215	0.22	0.225	0.231	0.235	0.241	0.246	0.25	0.254	0.257	0.26	0.264	0.266	0.268	0.271
		1380_control_1	1380	control	1	0.171	0.173	0.166	0.166	0.167	0.167	0.169	0.169	0.171	0.171	0.173	0.175	0.177	0.182	0.184	0.187	0.191	0.195	0.199	0.204	0.207	0.213	0.217	0.223	0.228	0.233	0.239	0.245	0.25	0.256	0.26	0.265	0.269	0.273	0.278	0.28	0.285	0.288	0.292	0.296	0.3	0.303	0.308	0.311
		1380_control_2	1380	control	2	0.177	0.174	0.168	0.168	0.167	0.168	0.17	0.17	0.172	0.175	0.174	0.176	0.18	0.183	0.186	0.191	0.194	0.198	0.202	0.207	0.211	0.215	0.221	0.227	0.232	0.238	0.243	0.248	0.254	0.259	0.264	0.268	0.273	0.278	0.282	0.286	0.291	0.294	0.298	0.302	0.306	0.309	0.313	0.317
		1380_zeta_0	1380	zeta	0	0.132	0.131	0.129	0.129	0.129	0.131	0.134	0.135	0.136	0.136	0.138	0.139	0.141	0.145	0.146	0.148	0.151	0.154	0.158	0.16	0.164	0.168	0.171	0.176	0.18	0.185	0.189	0.194	0.2	0.205	0.211	0.215	0.221	0.226	0.231	0.234	0.238	0.242	0.246	0.251	0.256	0.264	0.269	0.274
		1380_zeta_1	1380	zeta	1	0.136	0.134	0.131	0.13	0.131	0.135	0.136	0.136	0.14	0.138	0.14	0.141	0.144	0.144	0.147	0.153	0.153	0.154	0.157	0.161	0.164	0.168	0.171	0.175	0.18	0.185	0.191	0.198	0.203	0.211	0.216	0.225	0.228	0.232	0.236	0.241	0.246	0.251	0.256	0.261	0.265	0.269	0.271	0.275
		1380_zeta_2	1380	zeta	2	0.135	0.131	0.13	0.13	0.129	0.132	0.134	0.134	0.134	0.135	0.136	0.137	0.141	0.142	0.143	0.145	0.149	0.152	0.154	0.158	0.16	0.164	0.167	0.171	0.177	0.182	0.188	0.194	0.2	0.207	0.213	0.218	0.223	0.228	0.232	0.237	0.24	0.246	0.25	0.255	0.26	0.263	0.267	0.269
		1380_perm_0	1380	perm	0	0.122	0.12	0.124	0.122	0.122	0.12	0.121	0.123	0.125	0.127	0.125	0.127	0.129	0.131	0.136	0.135	0.137	0.14	0.14	0.144	0.145	0.147	0.153	0.154	0.157	0.158	0.165	0.166	0.17	0.176	0.18	0.184	0.19	0.197	0.203	0.208	0.209	0.217	0.221	0.236	0.231	0.247	0.248	0.25
		1380_perm_1	1380	perm	1	0.117	0.117	0.122	0.119	0.117	0.119	0.121	0.123	0.124	0.123	0.126	0.127	0.129	0.129	0.132	0.138	0.137	0.136	0.139	0.142	0.143	0.145	0.149	0.151	0.154	0.154	0.158	0.161	0.171	0.174	0.172	0.181	0.182	0.186	0.193	0.199	0.206	0.209	0.212	0.22	0.23	0.232	0.231	0.239
		1380_perm_2	1380	perm	2	0.113	0.117	0.119	0.117	0.116	0.117	0.118	0.119	0.121	0.124	0.124	0.125	0.126	0.131	0.132	0.13	0.132	0.135	0.137	0.14	0.141	0.143	0.146	0.149	0.152	0.151	0.154	0.157	0.159	0.163	0.165	0.171	0.174	0.178	0.18	0.188	0.191	0.196	0.21	0.204	0.214	0.221	0.228	0.231
		6124_control_0	6124	control	0	0.134	0.119	0.122	0.122	0.123	0.125	0.13	0.13	0.133	0.135	0.137	0.139	0.143	0.143	0.146	0.151	0.154	0.157	0.159	0.162	0.163	0.167	0.168	0.17	0.17	0.174	0.186	0.187	0.185	0.186	0.186	0.186	0.189	0.191	0.193	0.196	0.199	0.201	0.203	0.205	0.205	0.207	0.209	0.213
		6124_control_1	6124	control	1	0.145	0.125	0.127	0.128	0.135	0.133	0.138	0.138	0.142	0.143	0.145	0.149	0.151	0.155	0.156	0.158	0.162	0.163	0.164	0.166	0.17	0.18	0.181	0.183	0.183	0.18	0.182	0.186	0.19	0.192	0.195	0.198	0.201	0.204	0.207	0.21	0.213	0.216	0.219	0.221	0.224	0.226	0.23	0.231
		6124_control_2	6124	control	2	0.14	0.123	0.124	0.128	0.129	0.132	0.134	0.137	0.139	0.141	0.142	0.145	0.148	0.151	0.151	0.154	0.157	0.157	0.159	0.162	0.168	0.174	0.174	0.167	0.184	0.185	0.18	0.178	0.182	0.184	0.186	0.19	0.193	0.195	0.198	0.2	0.202	0.205	0.207	0.21	0.212	0.215	0.216	0.218
		6124_fructose_0	6124	fructose	0	0.147	0.137	0.135	0.135	0.142	0.14	0.144	0.142	0.142	0.144	0.144	0.145	0.147	0.151	0.153	0.158	0.16	0.164	0.167	0.17	0.173	0.176	0.178	0.182	0.185	0.189	0.194	0.199	0.202	0.207	0.211	0.214	0.217	0.218	0.22	0.22	0.221	0.221	0.222	0.222	0.222	0.222	0.222	0.223
		6124_fructose_1	6124	fructose	1	0.139	0.131	0.13	0.13	0.134	0.133	0.134	0.135	0.136	0.136	0.137	0.141	0.143	0.145	0.149	0.152	0.155	0.162	0.166	0.167	0.167	0.17	0.172	0.173	0.173	0.173	0.176	0.178	0.181	0.184	0.186	0.189	0.19	0.192	0.193	0.195	0.195	0.194	0.194	0.192	0.195	0.196	0.195	0.196
		6124_fructose_2	6124	fructose	2	0.136	0.128	0.126	0.127	0.128	0.13	0.132	0.133	0.136	0.138	0.144	0.144	0.146	0.146	0.151	0.152	0.158	0.161	0.161	0.162	0.16	0.157	0.157	0.164	0.17	0.172	0.175	0.177	0.181	0.185	0.188	0.191	0.193	0.196	0.2	0.202	0.205	0.208	0.212	0.215	0.218	0.221	0.223	0.225
		6124_lactose_0	6124	lactose	0	0.136	0.131	0.124	0.124	0.127	0.126	0.128	0.131	0.135	0.137	0.144	0.143	0.144	0.147	0.152	0.156	0.158	0.16	0.161	0.162	0.161	0.176	0.175	0.176	0.177	0.178	0.181	0.184	0.187	0.189	0.191	0.194	0.197	0.2	0.202	0.205	0.207	0.212	0.216	0.22	0.222	0.225	0.229	0.231
		6124_lactose_1	6124	lactose	1	0.135	0.137	0.122	0.13	0.13	0.136	0.138	0.139	0.14	0.143	0.145	0.152	0.148	0.153	0.157	0.158	0.162	0.167	0.17	0.172	0.175	0.179	0.182	0.185	0.188	0.19	0.194	0.197	0.201	0.203	0.206	0.208	0.211	0.212	0.213	0.214	0.214	0.216	0.217	0.218	0.218	0.219	0.218	0.217
		6124_lactose_2	6124	lactose	2	0.135	0.131	0.127	0.126	0.129	0.132	0.134	0.132	0.137	0.138	0.141	0.145	0.148	0.149	0.152	0.154	0.158	0.159	0.161	0.163	0.167	0.169	0.171	0.176	0.179	0.182	0.186	0.19	0.197	0.201	0.206	0.21	0.214	0.217	0.22	0.22	0.221	0.223	0.223	0.222	0.221	0.22	0.219	0.217
		0841_control_0	841	control	0	0.201	0.2	0.197	0.196	0.193	0.194	0.195	0.198	0.198	0.199	0.202	0.206	0.21	0.212	0.211	0.209	0.215	0.212	0.212	0.219	0.218	0.22	0.22	0.223	0.226	0.23	0.234	0.239	0.246	0.25	0.253	0.256	0.26	0.265	0.266	0.264	0.262	0.264	0.264	0.271	0.275	0.279	0.282	0.284
		0841_control_1	841	control	1	0.19	0.185	0.186	0.185	0.183	0.185	0.188	0.188	0.19	0.193	0.195	0.197	0.201	0.203	0.207	0.208	0.209	0.21	0.207	0.21	0.215	0.221	0.228	0.229	0.234	0.238	0.236	0.243	0.247	0.249	0.255	0.257	0.261	0.265	0.269	0.273	0.275	0.279	0.281	0.284	0.286	0.286	0.285	0.286
		0841_control_2	841	control	2	0.176	0.171	0.169	0.17	0.168	0.17	0.172	0.174	0.177	0.176	0.18	0.181	0.186	0.187	0.186	0.184	0.189	0.194	0.198	0.199	0.201	0.2	0.202	0.203	0.201	0.202	0.207	0.206	0.21	0.213	0.212	0.214	0.217	0.22	0.231	0.236	0.24	0.242	0.244	0.246	0.245	0.248	0.249	0.25
		0841_fructose_0	841	fructose	0	0.185	0.178	0.179	0.177	0.175	0.172	0.176	0.175	0.179	0.18	0.182	0.185	0.189	0.189	0.192	0.194	0.195	0.196	0.198	0.199	0.198	0.198	0.199	0.201	0.203	0.204	0.208	0.209	0.212	0.216	0.218	0.222	0.226	0.229	0.233	0.236	0.24	0.243	0.246	0.25	0.254	0.258	0.259	0.263
		0841_fructose_1	841	fructose	1	0.2	0.195	0.196	0.198	0.193	0.192	0.196	0.198	0.199	0.201	0.2	0.208	0.211	0.209	0.21	0.212	0.217	0.222	0.225	0.227	0.23	0.23	0.231	0.232	0.232	0.233	0.235	0.235	0.238	0.239	0.241	0.243	0.245	0.248	0.252	0.255	0.259	0.263	0.266	0.269	0.273	0.276	0.279	0.283
		0841_fructose_2	841	fructose	2	0.194	0.189	0.189	0.19	0.189	0.185	0.184	0.186	0.188	0.189	0.19	0.196	0.195	0.198	0.197	0.206	0.206	0.208	0.212	0.215	0.218	0.22	0.222	0.222	0.223	0.224	0.227	0.226	0.226	0.226	0.229	0.232	0.233	0.235	0.237	0.24	0.24	0.244	0.246	0.248	0.251	0.252	0.256	0.259
		0841_lactose_0	841	lactose	0	0.172	0.167	0.17	0.172	0.176	0.174	0.178	0.18	0.179	0.176	0.172	0.177	0.18	0.186	0.188	0.19	0.191	0.193	0.193	0.196	0.197	0.198	0.202	0.204	0.204	0.204	0.205	0.207	0.211	0.215	0.219	0.224	0.226	0.23	0.233	0.236	0.237	0.24	0.241	0.246	0.247	0.251	0.253	0.255
		0841_lactose_1	841	lactose	1	0.176	0.173	0.174	0.174	0.174	0.175	0.179	0.179	0.181	0.182	0.182	0.18	0.182	0.184	0.184	0.188	0.191	0.195	0.198	0.203	0.208	0.211	0.213	0.217	0.221	0.223	0.228	0.23	0.233	0.237	0.239	0.24	0.241	0.242	0.244	0.245	0.246	0.247	0.247	0.248	0.249	0.25	0.251	0.249
		0841_lactose_2	841	lactose	2	0.179	0.176	0.178	0.179	0.177	0.178	0.18	0.181	0.184	0.183	0.188	0.188	0.189	0.19	0.19	0.194	0.194	0.198	0.201	0.205	0.207	0.212	0.215	0.22	0.223	0.225	0.229	0.23	0.234	0.237	0.239	0.241	0.242	0.242	0.242	0.243	0.243	0.243	0.24	0.236	0.238	0.238	0.237	0.233
		1823_control_0	1823	control	0	0.17	0.166	0.161	0.16	0.157	0.159	0.161	0.163	0.164	0.164	0.167	0.168	0.174	0.176	0.176	0.178	0.184	0.188	0.19	0.191	0.193	0.196	0.197	0.2	0.201	0.203	0.206	0.207	0.21	0.212	0.215	0.219	0.221	0.225	0.228	0.233	0.234	0.24	0.24	0.246	0.246	0.252	0.253	0.258
		1823_control_1	1823	control	1	0.153	0.154	0.151	0.154	0.153	0.155	0.157	0.156	0.157	0.159	0.16	0.163	0.164	0.166	0.169	0.172	0.173	0.176	0.178	0.179	0.181	0.183	0.185	0.187	0.188	0.191	0.192	0.195	0.197	0.201	0.203	0.206	0.208	0.211	0.212	0.215	0.216	0.219	0.22	0.223	0.223	0.226	0.228	0.229
		1823_control_2	1823	control	2	0.148	0.144	0.148	0.148	0.146	0.151	0.149	0.149	0.153	0.156	0.158	0.157	0.159	0.16	0.163	0.164	0.165	0.167	0.169	0.17	0.172	0.174	0.176	0.179	0.18	0.183	0.184	0.186	0.19	0.192	0.194	0.197	0.199	0.201	0.203	0.205	0.207	0.208	0.209	0.212	0.213	0.215	0.217	0.219
		1823_fructose_0	1823	fructose	0	0.15	0.145	0.145	0.147	0.15	0.151	0.151	0.15	0.151	0.151	0.154	0.159	0.161	0.164	0.171	0.173	0.171	0.172	0.173	0.175	0.175	0.178	0.181	0.181	0.181	0.189	0.19	0.189	0.192	0.186	0.19	0.187	0.19	0.189	0.191	0.193	0.197	0.205	0.205	0.209	0.21	0.213	0.213	0.216
		1823_fructose_1	1823	fructose	1	0.16	0.157	0.165	0.163	0.159	0.156	0.157	0.157	0.159	0.162	0.165	0.169	0.171	0.174	0.177	0.178	0.18	0.182	0.184	0.186	0.188	0.188	0.188	0.19	0.19	0.191	0.191	0.193	0.195	0.198	0.198	0.201	0.2	0.203	0.204	0.206	0.208	0.21	0.213	0.215	0.217	0.221	0.223	0.225
		1823_fructose_2	1823	fructose	2	0.159	0.156	0.155	0.161	0.158	0.153	0.154	0.155	0.155	0.158	0.163	0.167	0.171	0.173	0.177	0.179	0.18	0.183	0.186	0.187	0.189	0.191	0.192	0.193	0.194	0.196	0.198	0.199	0.202	0.202	0.205	0.207	0.211	0.213	0.217	0.217	0.224	0.226	0.227	0.23	0.233	0.236	0.239	0.243
		1823_lactose_0	1823	lactose	0	0.137	0.137	0.139	0.142	0.145	0.14	0.141	0.141	0.144	0.146	0.149	0.15	0.153	0.154	0.155	0.157	0.159	0.161	0.164	0.168	0.172	0.174	0.179	0.181	0.184	0.182	0.18	0.18	0.179	0.178	0.178	0.179	0.18	0.183	0.184	0.186	0.19	0.194	0.197	0.202	0.206	0.211	0.215	0.219
		1823_lactose_1	1823	lactose	1	0.138	0.138	0.145	0.144	0.147	0.141	0.143	0.145	0.147	0.149	0.152	0.153	0.154	0.155	0.16	0.162	0.164	0.167	0.173	0.176	0.181	0.186	0.193	0.196	0.199	0.198	0.198	0.195	0.197	0.194	0.193	0.194	0.192	0.194	0.197	0.201	0.207	0.211	0.215	0.22	0.223	0.228	0.232	0.234
		1823_lactose_2	1823	lactose	2	0.131	0.13	0.139	0.146	0.145	0.14	0.141	0.141	0.141	0.142	0.143	0.146	0.146	0.147	0.149	0.149	0.151	0.155	0.158	0.157	0.16	0.163	0.165	0.17	0.174	0.179	0.184	0.188	0.19	0.188	0.188	0.19	0.194	0.201	0.204	0.208	0.208	0.211	0.212	0.214	0.216	0.22	0.223	0.225
		5502_control_0	5502	control	0	0.2	0.192	0.189	0.184	0.185	0.181	0.187	0.187	0.194	0.192	0.199	0.198	0.202	0.205	0.208	0.213	0.215	0.221	0.223	0.224	0.229	0.232	0.235	0.241	0.24	0.246	0.249	0.25	0.256	0.257	0.262	0.265	0.267	0.271	0.275	0.277	0.281	0.284	0.287	0.288	0.289	0.292	0.296	0.292
		5502_control_1	5502	control	1	0.194	0.186	0.181	0.18	0.182	0.182	0.185	0.189	0.192	0.195	0.199	0.2	0.203	0.206	0.208	0.21	0.212	0.215	0.217	0.219	0.221	0.223	0.226	0.228	0.23	0.232	0.235	0.236	0.239	0.241	0.244	0.246	0.248	0.251	0.254	0.257	0.259	0.261	0.263	0.265	0.267	0.27	0.272	0.273
		5502_control_2	5502	control	2	0.207	0.197	0.199	0.193	0.189	0.188	0.191	0.193	0.198	0.201	0.204	0.207	0.209	0.211	0.215	0.218	0.22	0.223	0.225	0.228	0.23	0.232	0.234	0.237	0.239	0.242	0.244	0.246	0.249	0.251	0.254	0.256	0.259	0.26	0.263	0.266	0.268	0.27	0.271	0.274	0.276	0.278	0.279	0.281
		5502_fructose_0	5502	fructose	0	0.197	0.196	0.194	0.195	0.195	0.196	0.194	0.195	0.197	0.201	0.204	0.208	0.212	0.215	0.219	0.221	0.224	0.226	0.229	0.232	0.234	0.237	0.24	0.243	0.245	0.247	0.249	0.251	0.254	0.256	0.259	0.261	0.264	0.267	0.269	0.272	0.273	0.276	0.277	0.28	0.281	0.283	0.286	0.287
		5502_fructose_1	5502	fructose	1	0.188	0.192	0.193	0.196	0.192	0.189	0.186	0.188	0.19	0.194	0.197	0.201	0.204	0.206	0.209	0.211	0.214	0.217	0.22	0.222	0.224	0.228	0.229	0.232	0.234	0.236	0.239	0.24	0.243	0.245	0.247	0.249	0.25	0.253	0.255	0.258	0.258	0.26	0.261	0.264	0.265	0.267	0.271	0.272
		5502_fructose_2	5502	fructose	2	0.193	0.19	0.186	0.187	0.189	0.189	0.188	0.186	0.189	0.194	0.199	0.203	0.205	0.208	0.212	0.214	0.216	0.219	0.222	0.225	0.227	0.23	0.232	0.235	0.238	0.241	0.244	0.246	0.249	0.252	0.255	0.258	0.26	0.263	0.265	0.267	0.27	0.272	0.274	0.276	0.278	0.28	0.281	0.284
		5502_lactose_0	5502	lactose	0	0.177	0.175	0.175	0.175	0.173	0.174	0.174	0.174	0.176	0.178	0.181	0.188	0.189	0.193	0.195	0.197	0.202	0.208	0.212	0.214	0.218	0.22	0.225	0.228	0.235	0.239	0.243	0.246	0.249	0.255	0.258	0.26	0.266	0.269	0.27	0.273	0.274	0.275	0.281	0.283	0.28	0.284	0.287	0.282
		5502_lactose_1	5502	lactose	1	0.182	0.182	0.181	0.182	0.188	0.186	0.189	0.194	0.198	0.201	0.205	0.208	0.21	0.214	0.218	0.221	0.224	0.227	0.23	0.233	0.236	0.239	0.241	0.244	0.247	0.25	0.252	0.255	0.258	0.26	0.263	0.266	0.268	0.271	0.273	0.276	0.278	0.281	0.284	0.286	0.289	0.292	0.295	0.298
		5502_lactose_2	5502	lactose	2	0.188	0.188	0.189	0.189	0.194	0.196	0.199	0.201	0.203	0.21	0.213	0.214	0.218	0.218	0.222	0.224	0.226	0.228	0.232	0.235	0.239	0.242	0.244	0.248	0.251	0.255	0.258	0.26	0.265	0.266	0.27	0.273	0.275	0.276	0.279	0.281	0.283	0.284	0.286	0.288	0.287	0.289	0.29	0.291
		1836_control_0	1836	control	0	0.408	0.408	0.406	0.41	0.411	0.412	0.414	0.416	0.418	0.423	0.429	0.433	0.44	0.445	0.451	0.458	0.464	0.469	0.473	0.477	0.483	0.488	0.489	0.493	0.5	0.504	0.512	0.515	0.523	0.53	0.534	0.542	0.549	0.555	0.562	0.569	0.572	0.575	0.576	0.592	0.595	0.591	0.592	0.6
		1836_control_1	1836	control	1	0.387	0.387	0.389	0.393	0.399	0.396	0.4	0.402	0.403	0.406	0.41	0.418	0.423	0.429	0.435	0.439	0.446	0.452	0.457	0.463	0.468	0.475	0.48	0.484	0.49	0.496	0.5	0.506	0.511	0.518	0.526	0.53	0.538	0.546	0.549	0.556	0.561	0.565	0.571	0.576	0.58	0.584	0.585	0.586
		1836_control_2	1836	control	2	0.4	0.398	0.4	0.4	0.403	0.404	0.408	0.411	0.412	0.417	0.422	0.428	0.434	0.438	0.445	0.452	0.456	0.464	0.468	0.474	0.48	0.483	0.489	0.496	0.5	0.506	0.51	0.514	0.521	0.524	0.532	0.538	0.545	0.553	0.558	0.565	0.571	0.577	0.582	0.587	0.591	0.599	0.6	0.606
		1836_fructose_0	1836	fructose	0	0.406	0.404	0.405	0.402	0.411	0.412	0.413	0.416	0.418	0.419	0.42	0.423	0.433	0.439	0.446	0.452	0.458	0.46	0.466	0.472	0.476	0.481	0.485	0.495	0.495	0.501	0.504	0.512	0.514	0.516	0.525	0.529	0.534	0.537	0.547	0.551	0.556	0.56	0.562	0.57	0.57	0.575	0.576	0.578
		1836_fructose_1	1836	fructose	1	0.399	0.4	0.398	0.4	0.407	0.404	0.404	0.407	0.409	0.411	0.418	0.424	0.433	0.435	0.444	0.448	0.455	0.458	0.465	0.47	0.475	0.481	0.483	0.488	0.496	0.498	0.499	0.507	0.513	0.519	0.525	0.528	0.536	0.541	0.545	0.548	0.558	0.561	0.562	0.566	0.569	0.565	0.567	0.57
		1836_fructose_2	1836	fructose	2	0.407	0.405	0.405	0.41	0.414	0.407	0.412	0.417	0.419	0.425	0.43	0.434	0.44	0.446	0.454	0.457	0.466	0.468	0.475	0.481	0.484	0.49	0.492	0.499	0.506	0.509	0.514	0.518	0.524	0.526	0.533	0.536	0.542	0.55	0.55	0.558	0.563	0.569	0.575	0.577	0.576	0.577	0.574	0.579
		1836_lactose_0	1836	lactose	0	0.403	0.407	0.411	0.416	0.421	0.424	0.423	0.423	0.419	0.423	0.426	0.43	0.441	0.45	0.457	0.462	0.467	0.475	0.479	0.484	0.488	0.499	0.501	0.504	0.507	0.513	0.518	0.522	0.527	0.535	0.547	0.543	0.553	0.564	0.579	0.583	0.587	0.59	0.595	0.593	0.601	0.602	0.605	0.613
		1836_lactose_1	1836	lactose	1	0.401	0.401	0.405	0.411	0.414	0.419	0.422	0.424	0.425	0.429	0.432	0.438	0.443	0.45	0.455	0.459	0.466	0.471	0.476	0.48	0.485	0.488	0.496	0.499	0.508	0.512	0.517	0.514	0.519	0.528	0.538	0.541	0.54	0.551	0.554	0.56	0.56	0.572	0.574	0.578	0.583	0.577	0.583	0.583
		1836_lactose_2	1836	lactose	2	0.382	0.387	0.393	0.399	0.399	0.393	0.397	0.401	0.405	0.41	0.413	0.418	0.422	0.426	0.432	0.437	0.44	0.449	0.451	0.456	0.458	0.464	0.468	0.474	0.477	0.486	0.491	0.498	0.497	0.507	0.51	0.517	0.515	0.526	0.532	0.534	0.539	0.541	0.551	0.55	0.553	0.552	0.548	0.557
		1815_control_0	1815	control	0	0.151	0.157	0.15	0.15	0.149	0.152	0.153	0.154	0.157	0.159	0.162	0.165	0.168	0.171	0.173	0.176	0.18	0.182	0.184	0.183	0.18	0.178	0.177	0.178	0.179	0.18	0.182	0.183	0.185	0.187	0.188	0.191	0.193	0.195	0.198	0.199	0.201	0.21	0.216	0.215	0.214	0.217	0.219	0.223
		1815_control_1	1815	control	1	0.169	0.168	0.168	0.17	0.168	0.168	0.17	0.173	0.176	0.178	0.181	0.182	0.186	0.187	0.19	0.191	0.195	0.197	0.2	0.204	0.204	0.21	0.21	0.209	0.212	0.215	0.215	0.219	0.221	0.223	0.227	0.227	0.234	0.234	0.241	0.242	0.245	0.248	0.25	0.255	0.256	0.258	0.262	0.263
		1815_control_2	1815	control	2	0.185	0.18	0.18	0.182	0.18	0.179	0.182	0.186	0.187	0.19	0.194	0.195	0.198	0.198	0.198	0.197	0.2	0.202	0.203	0.205	0.207	0.208	0.211	0.213	0.216	0.218	0.222	0.225	0.227	0.231	0.234	0.236	0.24	0.241	0.244	0.247	0.25	0.251	0.253	0.256	0.257	0.26	0.261	0.263
		1815_fructose_0	1815	fructose	0	0.146	0.146	0.146	0.148	0.151	0.149	0.148	0.147	0.148	0.15	0.152	0.154	0.157	0.159	0.158	0.161	0.167	0.167	0.165	0.167	0.172	0.175	0.177	0.179	0.18	0.181	0.183	0.185	0.186	0.189	0.191	0.194	0.197	0.2	0.204	0.205	0.21	0.213	0.215	0.218	0.221	0.223	0.226	0.227
		1815_fructose_1	1815	fructose	1	0.146	0.148	0.148	0.147	0.146	0.148	0.148	0.15	0.152	0.153	0.156	0.158	0.158	0.16	0.161	0.164	0.166	0.169	0.172	0.176	0.18	0.184	0.188	0.191	0.194	0.198	0.201	0.205	0.208	0.213	0.216	0.22	0.225	0.228	0.232	0.235	0.239	0.242	0.246	0.249	0.252	0.255	0.258	0.261
		1815_fructose_2	1815	fructose	2	0.137	0.138	0.141	0.144	0.144	0.143	0.141	0.143	0.146	0.147	0.151	0.154	0.156	0.157	0.158	0.16	0.163	0.167	0.17	0.173	0.177	0.181	0.184	0.189	0.193	0.196	0.2	0.203	0.207	0.21	0.214	0.217	0.219	0.222	0.225	0.227	0.23	0.233	0.235	0.238	0.239	0.241	0.243	0.244
		1815_lactose_0	1815	lactose	0	0.134	0.133	0.133	0.136	0.137	0.136	0.135	0.136	0.138	0.141	0.143	0.144	0.146	0.146	0.149	0.151	0.153	0.155	0.156	0.159	0.162	0.165	0.168	0.17	0.171	0.172	0.174	0.177	0.181	0.185	0.187	0.192	0.195	0.199	0.202	0.207	0.209	0.214	0.214	0.218	0.22	0.223	0.227	0.227
		1815_lactose_1	1815	lactose	1	0.141	0.143	0.146	0.147	0.149	0.153	0.152	0.151	0.15	0.151	0.154	0.156	0.159	0.161	0.164	0.165	0.166	0.167	0.168	0.17	0.172	0.173	0.175	0.177	0.179	0.18	0.182	0.183	0.184	0.186	0.187	0.189	0.192	0.194	0.201	0.203	0.205	0.2	0.201	0.208	0.207	0.208	0.21	0.211
		1815_lactose_2	1815	lactose	2	0.149	0.148	0.149	0.151	0.152	0.151	0.151	0.153	0.153	0.154	0.156	0.157	0.161	0.16	0.164	0.165	0.167	0.169	0.171	0.174	0.178	0.181	0.185	0.189	0.192	0.194	0.197	0.202	0.204	0.206	0.208	0.211	0.213	0.215	0.217	0.22	0.222	0.224	0.226	0.229	0.228	0.23	0.232	0.229
		4736_control_0	4736	control	0	0.143	0.142	0.137	0.137	0.134	0.137	0.141	0.144	0.145	0.147	0.147	0.151	0.153	0.155	0.156	0.159	0.161	0.163	0.166	0.168	0.17	0.173	0.175	0.179	0.181	0.185	0.187	0.19	0.192	0.2	0.205	0.209	0.213	0.218	0.223	0.227	0.23	0.234	0.238	0.241	0.245	0.248	0.25	0.254
		4736_control_1	4736	control	1	0.143	0.145	0.145	0.142	0.143	0.146	0.149	0.151	0.152	0.153	0.155	0.158	0.161	0.162	0.165	0.168	0.172	0.173	0.177	0.178	0.18	0.181	0.183	0.183	0.184	0.189	0.19	0.193	0.195	0.197	0.203	0.205	0.208	0.211	0.214	0.217	0.219	0.22	0.223	0.226	0.227	0.23	0.233	0.236
		4736_control_2	4736	control	2	0.141	0.142	0.14	0.137	0.137	0.139	0.14	0.145	0.147	0.151	0.156	0.159	0.164	0.164	0.166	0.168	0.17	0.172	0.173	0.176	0.178	0.179	0.183	0.186	0.192	0.197	0.2	0.203	0.206	0.209	0.212	0.216	0.22	0.221	0.226	0.228	0.232	0.235	0.238	0.247	0.247	0.252	0.253	0.257
		4736_fructose_0	4736	fructose	0	0.143	0.141	0.139	0.136	0.138	0.141	0.144	0.145	0.146	0.148	0.15	0.152	0.153	0.156	0.157	0.158	0.16	0.162	0.167	0.17	0.173	0.175	0.178	0.18	0.181	0.182	0.183	0.184	0.186	0.188	0.189	0.192	0.195	0.198	0.202	0.206	0.211	0.215	0.219	0.224	0.228	0.231	0.235	0.238
		4736_fructose_1	4736	fructose	1	0.146	0.145	0.143	0.141	0.139	0.14	0.142	0.143	0.146	0.148	0.149	0.15	0.152	0.155	0.157	0.159	0.162	0.166	0.169	0.171	0.172	0.173	0.174	0.174	0.175	0.176	0.176	0.178	0.18	0.183	0.186	0.19	0.194	0.198	0.202	0.207	0.211	0.214	0.217	0.222	0.224	0.227	0.229	0.231
		4736_fructose_2	4736	fructose	2	0.142	0.139	0.137	0.137	0.139	0.138	0.14	0.144	0.144	0.146	0.15	0.15	0.151	0.154	0.156	0.158	0.161	0.164	0.167	0.166	0.168	0.169	0.17	0.171	0.173	0.174	0.176	0.178	0.18	0.183	0.188	0.192	0.196	0.2	0.203	0.208	0.213	0.216	0.219	0.223	0.226	0.229	0.232	0.235
		4736_lactose_0	4736	lactose	0	0.131	0.13	0.131	0.13	0.13	0.131	0.13	0.133	0.135	0.138	0.139	0.14	0.141	0.144	0.146	0.146	0.149	0.152	0.154	0.158	0.16	0.161	0.163	0.162	0.164	0.164	0.166	0.168	0.169	0.171	0.174	0.176	0.179	0.182	0.186	0.192	0.196	0.199	0.202	0.206	0.209	0.212	0.215	0.217
		4736_lactose_1	4736	lactose	1	0.132	0.132	0.135	0.138	0.139	0.136	0.137	0.14	0.141	0.141	0.143	0.142	0.143	0.146	0.151	0.154	0.158	0.159	0.159	0.161	0.162	0.164	0.165	0.167	0.17	0.172	0.177	0.178	0.18	0.184	0.186	0.188	0.187	0.19	0.193	0.197	0.2	0.203	0.206	0.21	0.214	0.217	0.221	0.224
		4736_lactose_2	4736	lactose	2	0.13	0.131	0.132	0.129	0.128	0.128	0.133	0.134	0.135	0.135	0.136	0.136	0.137	0.138	0.14	0.142	0.144	0.145	0.146	0.147	0.15	0.152	0.155	0.156	0.16	0.162	0.166	0.169	0.172	0.174	0.177	0.178	0.182	0.184	0.186	0.187	0.19	0.19	0.191	0.192	0.195	0.196	0.198	0.201
		4150_control_0	4150	control	0	0.162	0.155	0.152	0.152	0.152	0.157	0.16	0.163	0.168	0.17	0.172	0.174	0.175	0.177	0.179	0.181	0.181	0.185	0.193	0.2	0.204	0.206	0.199	0.204	0.216	0.217	0.225	0.238	0.234	0.234	0.235	0.237	0.239	0.24	0.242	0.244	0.248	0.248	0.249	0.248	0.25	0.251	0.252	0.255
		4150_control_1	4150	control	1	0.173	0.162	0.157	0.157	0.158	0.159	0.161	0.163	0.166	0.169	0.172	0.174	0.177	0.18	0.183	0.184	0.185	0.192	0.191	0.194	0.197	0.197	0.198	0.201	0.203	0.209	0.214	0.227	0.227	0.229	0.231	0.234	0.236	0.237	0.24	0.242	0.244	0.246	0.248	0.254	0.257	0.26	0.264	0.267
		4150_control_2	4150	control	2	0.18	0.168	0.167	0.171	0.17	0.173	0.177	0.179	0.184	0.187	0.192	0.193	0.196	0.198	0.2	0.203	0.204	0.206	0.209	0.213	0.217	0.22	0.228	0.231	0.234	0.237	0.241	0.246	0.251	0.256	0.26	0.264	0.267	0.27	0.275	0.278	0.282	0.285	0.287	0.29	0.294	0.296	0.298	0.301
		4150_fructose_0	4150	fructose	0	0.161	0.156	0.153	0.156	0.157	0.157	0.157	0.16	0.162	0.166	0.17	0.172	0.175	0.177	0.178	0.18	0.184	0.198	0.207	0.219	0.212	0.216	0.213	0.215	0.219	0.221	0.224	0.226	0.227	0.23	0.232	0.234	0.237	0.24	0.242	0.244	0.246	0.249	0.25	0.249	0.251	0.254	0.259	0.266
		4150_fructose_1	4150	fructose	1	0.164	0.156	0.156	0.159	0.16	0.161	0.163	0.165	0.169	0.171	0.174	0.178	0.181	0.184	0.184	0.189	0.194	0.196	0.208	0.222	0.219	0.224	0.229	0.229	0.231	0.236	0.239	0.241	0.246	0.249	0.255	0.256	0.258	0.26	0.26	0.263	0.262	0.263	0.265	0.268	0.271	0.273	0.275	0.278
		4150_fructose_2	4150	fructose	2	0.168	0.161	0.16	0.164	0.164	0.166	0.169	0.172	0.176	0.179	0.18	0.186	0.186	0.19	0.192	0.193	0.197	0.203	0.205	0.21	0.204	0.205	0.208	0.211	0.216	0.221	0.228	0.233	0.238	0.25	0.257	0.265	0.268	0.272	0.277	0.281	0.278	0.278	0.282	0.273	0.288	0.283	0.29	0.29
		4150_lactose_0	4150	lactose	0	0.15	0.149	0.146	0.148	0.147	0.145	0.148	0.157	0.162	0.165	0.167	0.176	0.196	0.193	0.179	0.177	0.192	0.207	0.211	0.21	0.214	0.219	0.224	0.227	0.229	0.231	0.234	0.237	0.239	0.242	0.246	0.25	0.251	0.255	0.255	0.261	0.262	0.266	0.271	0.277	0.283	0.279	0.281	0.282
		4150_lactose_1	4150	lactose	1	0.144	0.15	0.143	0.144	0.144	0.143	0.145	0.15	0.153	0.158	0.161	0.164	0.168	0.171	0.176	0.179	0.183	0.185	0.187	0.19	0.193	0.195	0.2	0.202	0.205	0.208	0.209	0.212	0.215	0.218	0.221	0.222	0.225	0.226	0.226	0.228	0.231	0.232	0.234	0.239	0.243	0.247	0.251	0.257
		4150_lactose_2	4150	lactose	2	0.149	0.149	0.146	0.151	0.153	0.15	0.152	0.157	0.159	0.165	0.171	0.176	0.181	0.185	0.189	0.192	0.193	0.195	0.196	0.196	0.198	0.203	0.203	0.207	0.219	0.222	0.219	0.221	0.223	0.223	0.224	0.229	0.232	0.234	0.237	0.239	0.242	0.246	0.248	0.252	0.253	0.257	0.26	0.263
[truncated: 557 more columns]

## Sheet: Figure 6
Figure 6
		Malathion (uM)	0	0	0	0.374	0.374	0.374	0.747	0.747	0.747	1.12	1.12	1.12
		Plate reader sfGFP	170	170	171	172	171	218	177	172	174	168	170	167
		v	168	171	172	170	176	218	171	172	170	166	169	167
			169	171	171	176	175	219	174	172	170	165	167	167
			173	171	173	173	178	221	171	169	169	165	166	166
			173	173	176	170	176	218	172	170	170	162	168	167
			172	175	175	174	177	218	173	169	169	161	165	168
			178	177	175	172	176	216	167	168	167	159	167	168
			179	181	178	174	174	219	170	167	170	165	168	169
			181	174	180	171	176	219	167	166	168	163	166	172
			180	174	180	176	177	221	170	168	167	165	173	172
			183	178	181	178	178	222	170	169	171	163	173	175
			183	181	182	174	178	224	167	173	169	164	176	177
			180	181	182	178	180	222	168	171	171	168	175	175
			179	185	189	175	177	222	168	175	173	166	175	177
			184	183	188	176	178	220	170	171	173	170	179	179
			184	186	194	174	179	221	173	176	174	172	180	181
			183	189	193	174	179	223	174	177	173	173	178	181
			185	190	194	173	180	225	176	175	177	176	177	181
			190	194	200	178	177	224	176	176	175	173	179	181
			188	195	203	175	179	222	176	179	176	176	182	180
			186	198	206	178	181	225	181	179	176	178	183	183
			190	199	206	177	180	225	180	181	175	179	183	186
			188	202	210	177	182	224	182	179	177	179	182	183
			192	203	213	180	181	225	182	182	180	181	184	185
			194	207	214	179	183	226	186	183	182	182	186	185
			194	205	220	180	184	226	188	183	184	184	186	189
			196	209	219	184	187	229	185	184	186	189	188	189
			196	210	222	182	185	231	190	185	186	190	189	190
			192	212	222	183	187	231	189	186	190	190	188	193
			195	215	226	188	188	232	192	192	193	189	191	197
			196	214	224	189	187	232	194	190	195	192	192	199
			199	213	230	186	190	232	195	191	192	196	194	196
			196	220	231	190	189	236	202	197	192	195	197	198
			198	216	232	190	190	238	200	195	197	199	199	201
			197	218	234	194	194	235	204	196	199	198	200	204
			201	224	235	195	194	240	204	203	199	201	200	204
			203	221	235	194	197	239	206	204	200	204	204	201
			202	227	236	195	201	240	207	203	204	206	205	206
			206	229	238	200	199	243	212	205	204	207	204	210
			207	230	242	200	201	244	209	207	206	210	208	211
			211	228	245	205	204	248	213	209	209	208	210	212
			208	235	246	206	205	246	215	209	212	211	208	211
			209	237	251	205	206	252	218	210	214	214	213	212
			212	240	247	209	207	252	219	215	216	217	211	216
			214	242	254	209	211	254	224	215	217	218	217	220
			217	242	255	212	214	257	223	216	218	217	219	217
			220	245	256	217	217	259	225	219	228	219	220	223
			223	249	260	220	218	260	230	222	224	221	219	222
			223	250	260	222	219	263	231	225	227	224	224	222
			224	252	264	226	222	262	233	227	226	226	225	225
			231	253	264	223	221	267	235	229	230	228	228	228
			231	254	268	228	226	269	241	234	228	233	229	233
			233	260	268	229	227	270	238	239	234	231	229	232
			235	262	276	229	230	276	242	238	235	233	232	235
			235	263	277	234	235	276	248	239	240	234	236	233
			241	267	278	236	237	278	247	242	240	240	236	239
			241	271	282	242	243	284	247	248	241	239	239	247
			247	271	283	240	240	285	253	252	248	241	240	246
			247	276	283	245	242	289	258	251	250	245	240	247
			248	276	289	248	248	289	260	255	250	246	244	249
			249	280	291	249	251	290	261	257	256	247	248	249
			255	277	297	254	252	299	265	258	257	250	249	255
			258	292	298	259	257	297	263	259	261	250	251	257
			259	285	295	259	257	301	275	266	264	257	254	260
			266	289	302	261	263	307	275	267	265	259	254	261
			266	295	301	266	269	307	280	272	268	261	257	265
			270	298	303	273	269	312	282	278	275	263	263	271
			269	297	309	275	274	312	284	281	275	269	264	275
			273	302	313	279	279	315	286	285	281	273	270	279
			276	302	311	280	280	323	292	286	281	271	271	281
			279	307	314	284	284	325	294	292	285	280	272	286
			281	311	320	288	286	327	299	296	290	278	276	293
			286	315	323	293	292	332	302	302	295	286	282	293
			291	315	325	298	291	336	306	304	295	287	285	299
			290	319	324	301	296	338	313	306	303	290	291	297
			290	321	328	305	300	341	318	310	306	295	289	303
			295	321	331	308	308	344	317	314	309	297	293	308
			297	327	334	311	307	351	326	318	313	302	300	311
			304	330	334	314	315	354	328	322	318	304	298	318
			303	331	340	322	313	358	331	327	318	311	305	319
			307	333	340	322	322	364	335	330	327	315	311	326
			313	340	346	325	325	362	336	334	331	318	313	325
			311	340	345	333	329	369	343	336	336	324	318	331
			319	347	352	338	330	373	346	342	340	329	320	338
			318	344	355	339	338	378	356	350	341	333	326	345
			327	346	358	345	339	381	363	353	345	341	329	348
			330	354	362	349	344	385	365	360	350	342	337	353
			333	351	367	357	348	386	369	362	356	347	340	359
			337	360	370	357	354	396	374	369	361	353	348	362
			341	366	373	362	365	395	382	374	364	360	350	372
			346	367	378	370	361	400	385	374	371	362	361	374
			353	369	377	373	368	407	390	383	374	367	359	380
			360	379	387	378	370	415	396	390	381	372	365	385
			360	380	394	382	381	417	401	394	385	380	372	391
			368	385	394	392	379	424	405	397	391	379	376	398
			370	390	399	394	386	428	412	405	400	390	380	411
			374	396	402	403	395	433	418	409	403	392	384	411
			379	394	408	407	401	435	419	412	405	401	394	418
			387	398	408	412	402	439	428	419	411	405	399	423
			389	405	418	413	411	449	433	424	419	411	406	426
			391	408	417	424	411	451	436	430	421	415	413	440
			399	411	426	423	419	458	443	433	426	424	411	439
			403	418	433	433	423	460	452	438	433	431	421	452
			404	425	433	437	432	469	461	452	440	433	430	461
			410	427	446	442	438	474	463	457	438	439	434	463
			417	432	445	452	442	481	471	461	457	450	435	472
			417	433	453	461	449	487	474	463	456	454	447	480
			422	438	453	459	445	486	485	474	460	460	456	487
			427	444	462	468	461	499	489	482	463	469	462	494
			428	444	471	468	465	500	492	482	475	480	467	506
			435	450	471	480	473	510	503	490	478	484	476	507
			443	457	479	486	475	519	506	500	486	494	485	518
			446	458	481	492	482	519	519	503	496	494	491	534
			444	466	481	501	486	526	522	515	503	502	494	538
			452	464	487	504	495	533	529	516	510	513	505	545
			457	472	491	509	500	540	537	526	514	520	509	550
			456	477	501	519	504	544	547	532	516	529	519	561
			462	476	506	528	514	554	552	536	528	530	524	564
			467	477	513	530	522	559	556	545	527	538	535	577
			477	482	517	540	528	563	566	551	539	553	541	588
			476	486	517	546	528	572	570	557	546	555	548	595
			478	490	524	554	537	571	577	567	554	567	555	602
			484	496	528	549	545	583	582	574	558	569	562	610
			482	498	531	560	550	587	590	585	568	578	573	618
			485	502	536	569	558	590	599	590	574	586	579	628
			496	503	543	575	563	597	602	593	579	595	584	637
			496	510	552	578	570	610	612	595	585	605	600	648
			503	516	559	583	576	610	620	610	599	610	602	657
			502	511	564	593	577	610	629	616	603	618	611	668
			507	522	567	601	583	623	630	618	614	624	622	675
			507	521	574	602	591	626	638	631	616	634	628	681
			513	525	575	609	593	638	644	633	616	645	633	693
			509	536	578	612	600	639	653	636	631	654	646	708
			521	530	592	622	613	638	655	646	627	663	655	711
			523	536	588	628	615	645	673	654	648	675	661	723
			530	544	595	636	625	654	679	659	642	676	671	741
			531	550	602	635	631	667	685	666	654	687	678	747
			540	552	606	645	627	673	689	672	661	693	687	759
			543	558	606	654	632	677	694	682	667	705	696	763
			543	563	615	656	650	681	705	684	670	713	703	775
			552	561	620	666	655	682	713	690	678	723	712	775
			558	564	621	668	656	690	718	704	682	734	719	798
			554	567	625	674	666	697	723	708	691	741	731	809
			556	580	636	680	663	701	728	715	698	748	742	809
			567	581	630	694	682	711	731	718	710	759	746	820
			568	579	640	695	677	706	745	726	714	769	758	830
			567	587	647	703	682	720	753	745	719	765	768	845
			577	589	658	702	688	726	751	740	732	779	771	855
			579	598	658	707	696	728	763	748	726	780	780	861
			586	594	661	720	694	735	774	753	741	797	788	874
			591	606	662	718	708	738	772	759	746	803	797	876
			595	602	669	722	705	750	788	773	752	818	811	886
			596	601	677	734	714	752	787	771	755	816	815	902
			599	611	689	731	723	752	798	778	757	836	827	909
			613	623	682	742	720	753	808	780	775	841	831	908
			609	616	691	740	730	764	818	794	775	848	849	931
			614	617	689	745	736	774	813	798	786	854	855	943
			620	629	693	761	737	771	823	808	786	865	861	950
			621	627	700	768	736	775	834	813	798	868	870	968
			622	637	701	764	742	789	844	819	797	878	872	975
			622	631	700	778	750	784	841	835	808	882	886	985
			632	639	707	781	762	797	858	835	820	900	893	987
			629	651	713	784	765	800	865	839	820	892	907	1001
			636	650	715	791	766	814	872	839	828	911	903	1002
			642	648	723	797	776	811	870	849	830	910	918	1017
			646	650	723	807	773	822	873	865	843	913	928	1033
			648	657	720	813	783	825	881	862	848	924	938	1040
			654	658	725	814	790	828	889	875	854	929	939	1042
			656	661	723	818	790	828	899	882	856	943	944	1051
			666	665	733	830	793	837	902	880	860	945	957	1064
			666	670	740	829	806	846	901	891	877	951	967	1084
			672	667	742	837	799	845	913	889	872	958	964	1082
			664	676	746	834	814	847	923	903	881	971	965	1090
			676	682	759	850	820	850	938	905	886	973	983	1095
			672	681	760	851	817	863	938	909	896	982	991	1108
			681	681	761	855	817	865	947	915	896	983	995	1105
			677	682	760	856	832	867	951	925	909	991	1001	1117
			687	688	757	862	831	872	956	929	911	1002	1018	1130
			695	689	754	860	841	878	958	933	914	1003	1019	1143
			693	693	766	874	836	885	965	938	918	1018	1020	1143
			696	697	766	876	845	888	971	946	930	1025	1023	1148
			705	696	786	884	850	882	977	960	934	1031	1041	1159
			701	701	781	881	846	892	988	952	933	1033	1049	1176
			709	697	782	894	859	902	991	963	952	1049	1060	1179
			705	703	777	903	851	901	1005	963	949	1051	1066	1188
			714	706	773	908	867	913	1010	976	969	1056	1074	1195
			714	707	778	917	880	908	1016	983	968	1070	1084	1202
			713	707	782	909	881	920	1022	981	976	1070	1078	1204
			720	720	781	922	886	923	1024	997	971	1075	1087	1224
			722	711	790	927	886	926	1030	1004	985	1090	1099	1234
			720	716	788	932	900	936	1043	1011	987	1098	1101	1249
			728	722	782	942	905	949	1040	1015	986	1114	1117	1245
			727	724	791	940	916	947	1050	1017	998	1115	1117	1253
			727	730	787	955	916	950	1058	1026	1005	1107	1130	1272
			728	729	790	958	916	969	1054	1032	1025	1132	1148	1266
			736	729	791	974	919	974	1060	1036	1023	1131	1150	1285
			730	731	791	965	929	982	1086	1041	1014	1141	1153	1291
			733	735	800	974	940	980	1085	1042	1033	1153	1163	1289
			739	733	800	982	940	983	1087	1053	1036	1144	1167	1321
			731	736	793	1001	943	988	1095	1062	1044	1156	1178	1317
			742	751	802	1003	954	1001	1094	1068	1044	1164	1178	1328
			734	744	796	1011	956	1011	1104	1072	1059	1173	1200	1330
			747	744	801	1006	965	1010	1111	1074	1068	1185	1206	1324
			748	751	799	1014	975	1018	1110	1093	1069	1194	1211	1351
			750	757	796	1026	986	1028	1127	1099	1076	1202	1221	1353
			755	750	805	1033	981	1025	1132	1092	1089	1205	1231	1373
			760	757	808	1046	991	1037	1134	1101	1086	1224	1231	1373
			757	756	804	1046	993	1031	1139	1121	1091	1221	1245	1388
			767	757	809	1056	1000	1038	1154	1118	1110	1222	1248	1385
			768	765	805	1062	1014	1055	1151	1127	1107	1234	1244	1401
			776	762	795	1068	1019	1054	1160	1128	1109	1255	1266	1408
			783	765	797	1063	1016	1068	1160	1139	1125	1257	1277	1410
			784	768	804	1068	1023	1079	1182	1141	1120	1264	1277	1425
			788	761	804	1078	1043	1072	1184	1153	1137	1278	1285	1428
			792	762	808	1087	1029	1077	1190	1158	1147	1278	1291	1434
			804	770	799	1093	1038	1092	1192	1173	1154	1291	1303	1431
			801	773	799	1103	1054	1093	1210	1172	1156	1300	1321	1447
			814	777	806	1105	1048	1102	1205	1182	1161	1309	1338	1446
			812	779	801	1116	1064	1098	1217	1187	1168	1314	1324	1477
			819	772	805	1118	1074	1112	1211	1193	1171	1323	1339	1485
			822	777	802	1120	1082	1114	1223	1190	1170	1319	1335	1498
			838	780	805	1121	1088	1116	1230	1203	1183	1328	1350	1514
			832	780	809	1128	1090	1129	1236	1213	1199	1352	1363	1506
			838	779	804	1143	1089	1140	1241	1216	1203	1352	1369	1514
			845	782	805	1145	1085	1137	1249	1227	1209	1347	1374	1537
			847	785	802	1142	1110	1147	1257	1229	1216	1359	1387	1524
			847	786	805	1163	1104	1150	1261	1226	1222	1368	1398	1555
			862	777	801	1155	1119	1153	1274	1245	1228	1374	1405	1559
			865	776	801	1168	1121	1164	1280	1242	1232	1376	1420	1554
			868	776	799	1170	1124	1171	1274	1247	1246	1384	1424	1571
			871	768	800	1181	1128	1180	1288	1255	1251	1405	1429	1586
			874	770	808	1190	1130	1181	1300	1265	1254	1407	1445	1588
			879	772	795	1187	1147	1195	1303	1261	1256	1416	1443	1589
			878	776	799	1194	1150	1191	1313	1278	1273	1424	1458	1607
			883	771	802	1208	1141	1198	1312	1283	1274	1422	1465	1610
			884	781	799	1204	1154	1211	1319	1291	1271	1430	1471	1613
			901	780	797	1216	1169	1212	1324	1307	1288	1447	1465	1630
			897	778	803	1225	1162	1225	1328	1306	1295	1452	1495	1645
			904	788	800	1229	1175	1224	1332	1307	1288	1456	1496	1648
			916	788	798	1234	1174	1231	1354	1320	1315	1465	1495	1665
			918	792	801	1242	1174	1232	1352	1334	1304	1468	1494	1657
			921	801	807	1246	1195	1247	1355	1334	1317	1470	1519	1661
			925	804	802	1240	1194	1259	1355	1340	1327	1481	1527	1678
			931	806	806	1255	1210	1254	1369	1343	1334	1486	1525	1688
			940	820	805	1273	1225	1263	1380	1355	1328	1498	1536	1702
			938	823	797	1269	1216	1259	1372	1350	1341	1500	1536	1710
			944	836	798	1277	1223	1279	1402	1373	1347	1521	1558	1711
			946	833	802	1285	1225	1270	1392	1377	1357	1519	1570	1713
			955	843	808	1284	1225	1299	1403	1380	1375	1512	1571	1718
			953	850	804	1291	1239	1292	1393	1376	1376	1516	1574	1731
			957	847	796	1302	1241	1291	1408	1374	1380	1526	1577	1748
			957	853	804	1307	1251	1301	1408	1380	1374	1543	1604	1750
			961	857	803	1308	1251	1310	1426	1403	1389	1547	1594	1771
			962	855	794	1322	1260	1325	1431	1397	1400	1555	1599	1757
			963	868	792	1323	1271	1326	1437	1404	1398	1558	1611	1762
			970	864	787	1340	1265	1330	1444	1411	1400	1567	1611	1774
			974	870	787	1321	1277	1336	1449	1420	1418	1573	1614	1774
			980	873	784	1341	1283	1341	1454	1428	1410	1583	1634	1798
			988	878	782	1340	1287	1348	1446	1426	1424	1588	1645	1803
			986	887	789	1360	1292	1353	1458	1443	1431	1584	1639	1810
			993	889	777	1352	1289	1360	1474	1450	1443	1594	1650	1822
			987	888	778	1364	1294	1371	1475	1450	1443	1597	1657	1828
			995	888	773	1357	1314	1373	1480	1461	1455	1603	1669	1821
			1009	896	773	1379	1321	1384	1465	1463	1472	1612	1665	1849
			1006	904	764	1383	1328	1378	1485	1470	1461	1612	1675	1851
			997	897	763	1391	1337	1392	1505	1487	1459	1640	1670	1855
			1007	910	763	1399	1336	1392	1496	1487	1477	1641	1693	1856
			1008	914	758	1392	1345	1404	1506	1485	1489	1635	1686	1869
			1015	914	761	1394	1356	1401	1506	1490	1492	1646	1697	1881
			1027	914	759	1407	1347	1420	1516	1493	1489	1634	1714	1870
			1018	915	757	1419	1355	1421	1518	1500	1510	1657	1723	1892
			1009	921	754	1423	1358	1431	1520	1507	1515	1661	1712	1912
			1023	922	761	1423	1361	1423	1523	1511	1511	1680	1727	1897
			1026	932	759	1446	1374	1440	1533	1527	1516	1670	1728	1922
			1026	930	757	1442	1377	1442	1547	1526	1535	1683	1746	1928
			1035	938	767	1454	1371	1457	1548	1529	1529	1693	1734	1932
			1030	942	757	1452	1393	1458	1559	1537	1528	1702	1755	1926
			1037	938	765	1457	1405	1458	1556	1559	1532	1706	1764	1948
			1037	944	759	1461	1402	1469	1560	1547	1543	1712	1781	1951
			1037	939	765	1461	1413	1470	1571	1561	1549	1717	1785	1960
			1038	947	766	1479	1412	1454	1566	1567	1562	1744	1776	1946
			1049	952	777	1491	1416	1480	1582	1575	1549	1735	1786	1985
			1045	947	776	1479	1422	1478	1584	1577	1571	1736	1793	1979
			1058	957	774	1493	1433	1498	1597	1586	1557	1739	1808	1983
			1048	969	773	1497	1435	1498	1616	1587	1579	1748	1816	1984
			1046	960	780	1510	1444	1501	1617	1591	1589	1772	1816	2007
			1057	966	771	1512	1447	1513	1611	1590	1589	1769	1819	2011
			1051	970	776	1515	1451	1504	1609	1596	1607	1772	1831	1995
			1059	975	783	1528	1456	1520	1632	1602	1608	1769	1829	2015
			1064	970	784	1521	1467	1538	1620	1610	1614	1776	1840	2037
			1065	983	784	1522	1467	1532	1625	1628	1605	1800	1856	2037
			1070	980	788	1530	1476	1536	1641	1619	1628	1799	1855	2048
			1073	977	788	1532	1467	1546	1642	1621	1629	1801	1874	2058
			1081	986	794	1546	1481	1549	1654	1630	1640	1810	1867	2063
			1081	994	789	1546	1490	1558	1653	1638	1635	1809	1877	2058
			1082	994	797	1561	1500	1560	1664	1648	1642	1836	1883	2071
			1083	989	792	1568	1496	1566	1659	1656	1634	1840	1894	2075
			1088	1001	800	1568	1501	1568	1686	1656	1672	1858	1912	2096
			1082	1000	805	1569	1506	1582	1678	1665	1662	1850	1908	2107
			1088	1000	810	1582	1518	1568	1684	1664	1673	1856	1927	2106
			1087	1008	802	1589	1524	1575	1690	1685	1669	1877	1936	2119
			1084	1011	813	1591	1530	1580	1707	1678	1677	1893	1947	2121
			1085	1006	816	1595	1537	1590	1698	1694	1678	1883	1936	2118
			1088	1019	820	1605	1547	1604	1709	1695	1691	1888	1957	2142
			1098	1008	818	1606	1552	1603	1705	1686	1696	1898	1964	2135
			1107	1011	815	1601	1551	1615	1717	1705	1699	1918	1981	2169
			1108	1020	823	1617	1556	1615	1734	1708	1714	1912	1969	2168
			1102	1028	826	1633	1564	1615	1735	1712	1711	1932	1994	2172
			1102	1024	825	1625	1566	1628	1740	1731	1708	1942	1994	2172
			1106	1030	829	1632	1572	1632	1756	1729	1711	1937	2001	2179
			1111	1025	833	1639	1564	1633	1750	1731	1722	1948	2010	2192
			1123	1043	839	1636	1570	1640	1746	1735	1739	1967	2006	2200
			1118	1029	833	1643	1585	1663	1771	1752	1747	1963	2027	2218
			1124	1044	844	1652	1594	1646	1788	1750	1747	1995	2050	2215
			1124	1048	846	1653	1592	1661	1771	1759	1753	1973	2060	2233
			1123	1044	842	1665	1595	1668	1797	1763	1763	2014	2079	2233
			1141	1039	847	1666	1602	1678	1790	1784	1752	2007	2052	2252
			1133	1042	846	1674	1618	1682	1802	1773	1778	1999	2080	2256
			1143	1045	846	1685	1610	1685	1836	1780	1786	2012	2069	2282
			1135	1050	853	1684	1615	1669	1827	1798	1807	2036	2092	2278
			1138	1056	853	1697	1612	1689	1838	1790	1791	2024	2089	2301
			1144	1057	863	1701	1620	1689	1827	1802	1804	2062	2110	2309
			1149	1068	863	1700	1641	1700	1846	1797	1806	2059	2113	2301
			1146	1067	864	1698	1636	1705	1835	1821	1819	2062	2120	2328
			1153	1071	874	1721	1646	1708	1845	1824	1815	2068	2120	2315
			1165	1067	870	1717	1659	1718	1869	1830	1824	2078	2146	2347
			1154	1070	879	1719	1664	1736	1884	1840	1837	2082	2155	2350
			1150	1076	880	1726	1665	1724	1863	1846	1862	2093	2158	2349
			1153	1091	880	1735	1671	1745	1890	1849	1852	2107	2149	2358
			1156	1078	886	1762	1681	1738	1900	1869	1856	2101	2164	2384
			1163	1084	889	1753	1681	1751	1898	1864	1865	2112	2183	2358
			1185	1090	891	1753	1668	1756	1889	1891	1866	2133	2175	2407
			1162	1089	893	1760	1698	1761	1895	1888	1868	2122	2206	2398
			1170	1097	888	1779	1701	1763	1919	1905	1888	2153	2219	2404
			1177	1097	896	1776	1707	1767	1921	1902	1897	2145	2219	2404
			1170	1088	902	1786	1710	1770	1918	1907	1900	2157	2247	2425
			1177	1099	902	1780	1702	1780	1920	1908	1909	2163	2246	2447
			1181	1097	904	1796	1730	1771	1940	1925	1908	2175	2230	2447
			1186	1109	904	1794	1716	1796	1958	1921	1920	2185	2250	2442
			1199	1110	914	1811	1730	1794	1965	1929	1927	2172	2252	2462
			1190	1110	912	1818	1733	1805	1961	1953	1925	2197	2263	2479
			1195	1112	909	1819	1729	1814	1971	1947	1949	2226	2292	2472
			1197	1116	915	1818	1741	1810	1968	1938	1946	2203	2290	2476
			1203	1116	923	1839	1743	1813	1968	1957	1942	2215	2296	2506
			1191	1121	917	1844	1740	1821	1984	1971	1965	2208	2303	2486
			1202	1124	932	1842	1768	1829	1991	1975	1956	2228	2310	2511
			1209	1123	928	1851	1772	1842	1995	2001	1979	2237	2315	2530
			1216	1134	932	1841	1777	1852	2023	1991	1984	2259	2323	2543
			1221	1130	939	1869	1790	1859	2010	1999	1994	2251	2341	2538
			1216	1134	930	1879	1782	1851	2029	2000	2007	2276	2333	2550
			1220	1135	940	1885	1785	1864	2050	2016	2013	2286	2350	2563
			1227	1132	942	1871	1806	1867	2042	2008	2017	2277	2334	2572
			1236	1150	950	1889	1825	1867	2044	2018	2020	2279	2345	2570
			1223	1157	944	1901	1825	1880	2051	2034	2025	2297	2382	2572
			1229	1146	945	1901	1812	1895	2056	2034	2019	2320	2372	2585
			1239	1148	964	1919	1828	1894	2072	2050	2044	2344	2411	2602
			1233	1154	948	1911	1837	1909	2086	2055	2054	2329	2401	2591
			1248	1162	951	1926	1836	1901	2079	2065	2039	2334	2397	2587
			1243	1180	954	1924	1861	1907	2088	2056	2063	2338	2403	2622
			1239	1171	963	1934	1855	1926	2088	2065	2087	2357	2415	2635
			1244	1170	963	1947	1864	1924	2091	2076	2075	2354	2432	2666
			1259	1177	962	1952	1865	1938	2103	2085	2064	2351	2449	2648
			1260	1181	969	1973	1872	1936	2126	2079	2088	2371	2444	2662
			1260	1186	972	1955	1869	1951	2119	2096	2095	2378	2439	2657
			1251	1180	980	1981	1882	1958	2135	2103	2099	2397	2458	2678
			1265	1181	965	1974	1879	1956	2142	2129	2110	2389	2483	2694
			1275	1197	980	1987	1911	1961	2143	2126	2100	2411	2486	2705
			1269	1194	981	1988	1924	1977	2149	2119	2138	2422	2483	2724
			1274	1201	981	2003	1918	1986	2152	2129	2132	2415	2507	2728
			1270	1198	983	2008	1924	1984	2165	2147	2128	2431	2515	2745
			1274	1207	991	2016	1926	1989	2179	2145	2150	2428	2522	2737
			1276	1208	995	2027	1934	2006	2188	2152	2133	2462	2530	2754
			1288	1216	997	2017	1943	2008	2188	2163	2163	2466	2535	2751
			1300	1215	989	2038	1939	2029	2211	2171	2166	2466	2537	2761
			1289	1210	999	2051	1954	2023	2210	2186	2161	2472	2536	2771
			1288	1222	1002	2028	1969	2015	2223	2159	2193	2506	2569	2776
			1294	1219	1005	2060	1965	2045	2222	2198	2197	2495	2565	2811
			1310	1228	1012	2069	1970	2034	2223	2193	2193	2503	2574	2804
			1309	1235	1007	2070	1969	2043	2230	2224	2199	2509	2588	2812
			1310	1234	1024	2066	1982	2043	2238	2218	2202	2526	2587	2825
			1313	1235	1010	2097	1995	2054	2250	2228	2223	2546	2615	2831
			1320	1237	1004	2068	1987	2058	2253	2217	2222	2542	2624	2854
			1318	1244	1015	2093	2003	2059	2278	2223	2225	2546	2623	2839
			1322	1256	1021	2106	2007	2077	2262	2258	2210	2550	2622	2863
			1328	1249	1039	2127	2020	2094	2286	2246	2247	2569	2646	2850
			1338	1267	1028	2123	2021	2101	2277	2248	2253	2572	2672	2867
			1332	1262	1023	2127	2034	2084	2289	2289	2273	2588	2659	2874
			1332	1267	1039	2124	2032	2118	2296	2263	2259	2602	2669	2887
			1338	1259	1043	2133	2050	2102	2310	2291	2273	2593	2693	2906
			1349	1261	1043	2145	2047	2115	2304	2289	2275	2592	2702	2930
			1339	1274	1049	2147	2069	2120	2335	2287	2307	2625	2687	2930
			1352	1277	1043	2149	2073	2151	2334	2303	2290	2617	2715	2946
			1357	1290	1055	2170	2070	2138	2352	2301	2301	2634	2721	2937
			1359	1287	1045	2189	2088	2139	2366	2326	2300	2642	2716	2969
			1354	1296	1058	2188	2077	2160	2373	2327	2349	2661	2730	2983
			1373	1285	1064	2195	2081	2152	2355	2332	2346	2654	2746	3007
			1371	1293	1058	2194	2107	2166	2384	2355	2341	2669	2770	2984
			1368	1297	1068	2219	2106	2172	2405	2359	2342	2690	2767	2984
			1371	1301	1062	2221	2118	2172	2390	2343	2364	2683	2777	2982
			1370	1310	1061	2227	2125	2182	2429	2361	2352	2713	2784	3031
			1370	1315	1070	2222	2148	2193	2415	2366	2371	2724	2788	3041
			1379	1319	1071	2248	2141	2214	2429	2370	2386	2741	2804	3064
			1384	1326	1071	2236	2143	2208	2443	2403	2380	2729	2833	3049
			1392	1331	1064	2277	2142	2210	2431	2398	2392	2747	2823	3059
			1400	1337	1088	2251	2160	2214	2449	2412	2420	2764	2846	3079
			1399	1335	1082	2284	2164	2229	2452	2437	2436	2769	2844	3104
			1407	1343	1083	2283	2169	2232	2481	2409	2420	2776	2875	3109
			1412	1337	1087	2301	2167	2237	2480	2430	2444	2785	2878	3091
			1425	1340	1092	2306	2186	2254	2470	2424	2448	2811	2890	3107
			1414	1352	1095	2307	2183	2262	2492	2459	2444	2819	2875	3105
			1422	1360	1089	2312	2195	2256	2501	2446	2472	2819	2888	3133
			1418	1357	1103	2320	2221	2271	2514	2468	2482	2825	2910	3143
			1425	1356	1103	2318	2202	2274	2520	2467	2477	2844	2910	3146
			1422	1361	1112	2340	2211	2297	2516	2475	2480	2826	2962	3171
			1436	1372	1111	2340	2245	2284	2517	2478	2487	2831	2933	3194
			1430	1373	1116	2352	2244	2312	2541	2495	2509	2859	2955	3174
			1449	1369	1111	2350	2250	2298	2563	2492	2523	2864	2971	3195
			1438	1387	1119	2363	2256	2328	2548	2490	2503	2880	2985	3192
			1440	1384	1121	2375	2286	2333	2589	2527	2536	2883	2984	3222
			1456	1388	1119	2385	2269	2342	2580	2554	2542	2883	2986	3211
			1463	1394	1128	2389	2291	2356	2587	2552	2553	2911	3006	3223
			1451	1394	1132	2403	2283	2359	2619	2549	2548	2908	3000	3247
			1467	1408	1141	2402	2295	2363	2616	2556	2560	2925	3026	3269
			1467	1408	1145	2411	2313	2360	2612	2581	2572	2931	3006	3262
			1469	1414	1136	2414	2316	2356	2621	2574	2584	2931	3031	3288
			1477	1425	1143	2455	2312	2384	2640	2584	2595	2953	3064	3277
			1486	1410	1157	2465	2314	2393	2662	2597	2604	2977	3060	3270
			1489	1439	1151	2452	2339	2372	2679	2598	2617	2948	3067	3317
			1489	1427	1149	2460	2332	2415	2665	2597	2601	2962	3103	3333
			1490	1443	1156	2468	2362	2424	2659	2622	2609	2976	3091	3324
			1489	1444	1156	2474	2362	2418	2678	2630	2613	2994	3122	3338
			1497	1441	1177	2490	2373	2420	2693	2661	2639	2965	3126	3353
			1488	1461	1166	2490	2378	2439	2663	2648	2631	2972	3105	3365
			1490	1453	1164	2508	2390	2437	2708	2661	2665	3021	3119	3368
			1500	1454	1182	2491	2375	2436	2705	2645	2655	3018	3130	3395
			1517	1465	1183	2510	2407	2451	2711	2671	2663	3025	3144	3397
			1507	1476	1171	2507	2389	2468	2713	2678	2668	3032	3144	3395
			1513	1472	1185	2534	2406	2489	2730	2675	2687	3034	3168	3427
			1522	1478	1181	2559	2439	2494	2752	2721	2682	3052	3177	3405
			1528	1487	1196	2559	2443	2492	2766	2722	2715	3063	3193	3423
			1533	1481	1202	2536	2447	2484	2774	2728	2720	3065	3202	3469
			1544	1490	1199	2576	2445	2500	2768	2713	2711	3078	3191	3446
			1555	1513	1201	2563	2474	2521	2795	2725	2750	3081	3229	3497
			1555	1487	1210	2560	2453	2553	2784	2743	2756	3074	3208	3477
			1539	1522	1212	2609	2470	2542	2796	2775	2761	3082	3221	3476
			1559	1508	1212	2598	2490	2540	2824	2793	2767	3100	3216	3486
			1568	1526	1227	2620	2506	2553	2800	2764	2764	3077	3264	3521
			1567	1510	1233	2616	2497	2563	2831	2776	2773	3117	3278	3534
			1567	1523	1228	2646	2515	2570	2840	2805	2800	3102	3317	3541
			1571	1528	1225	2614	2523	2593	2865	2780	2808	3125	3269	3527
			1588	1522	1241	2641	2533	2599	2834	2818	2810	3136	3278	3570
			1592	1545	1241	2653	2553	2605	2860	2810	2824	3145	3284	3590
			1587	1549	1253	2688	2546	2613	2859	2827	2836	3138	3301	3586
			1596	1559	1253	2681	2554	2608	2876	2851	2858	3181	3314	3580
			1594	1558	1256	2686	2555	2608	2890	2853	2855	3161	3308	3586
			1601	1559	1252	2673	2572	2632	2882	2871	2871	3170	3331	3615
			1614	1566	1266	2692	2584	2647	2916	2864	2883	3182	3349	3585
			1613	1574	1270	2727	2592	2645	2882	2887	2866	3193	3344	3640
			1617	1570	1277	2723	2600	2678	2908	2866	2890	3186	3327	3616
			1612	1574	1273	2711	2598	2672	2919	2913	2900	3196	3359	3665
			1638	1584	1290	2735	2610	2671	2923	2900	2906	3194	3356	3632
			1637	1593	1280	2747	2643	2694	2942	2904	2932	3211	3366	3678
			1651	1600	1285	2745	2646	2706	2950	2911	2942	3203	3408	3677
			1641	1605	1287	2767	2653	2720	2932	2925	2935	3216	3400	3707
			1656	1609	1299	2763	2643	2709	2936	2955	2926	3217	3388	3723
			1652	1614	1304	2793	2678	2734	2939	2922	2915	3235	3406	3738
			1647	1625	1311	2779	2674	2733	2968	2954	2957	3229	3444	3714
			1651	1623	1318	2814	2671	2727	2943	2943	2967	3245	3435	3761
			1661	1626	1317	2814	2675	2753	2979	2961	2972	3250	3421	3776
			1673	1637	1323	2823	2717	2766	2982	2952	2976	3267	3437	3727
			1672	1646	1323	2828	2710	2774	3007	2957	2962	3257	3438	3764
			1683	1632	1334	2833	2718	2753	2982	2985	2987	3299	3464	3770
			1684	1662	1339	2839	2738	2778	3010	2991	2988	3269	3467	3809
			1678	1682	1337	2858	2720	2818	3015	2984	2990	3269	3451	3792
			1694	1668	1342	2863	2746	2806	3003	2999	3015	3280	3471	3816
			1684	1674	1347	2859	2744	2789	3034	3013	3021	3296	3492	3796
			1716	1686	1358	2863	2769	2814	3035	3011	3026	3273	3497	3832
			1701	1672	1361	2889	2774	2818	3038	3015	3033	3311	3508	3835
			1700	1687	1366	2887	2785	2834	3045	3051	3044	3321	3493	3843
			1715	1690	1374	2916	2788	2817	3051	3051	3048	3342	3541	3869
			1712	1717	1379	2896	2796	2850	3050	3033	3069	3335	3513	3840
			1714	1706	1373	2893	2808	2857	3068	3031	3061	3356	3535	3889
			1715	1720	1383	2942	2813	2873	3090	3059	3081	3377	3539	3910
			1746	1719	1388	2915	2823	2868	3078	3058	3061	3336	3531	3901
			1735	1729	1396	2921	2831	2873	3075	3086	3062	3361	3538	3887
			1741	1731	1405	2938	2842	2881	3096	3066	3104	3359	3564	3905
			1754	1747	1405	2956	2846	2902	3098	3075	3108	3373	3560	3920
			1742	1741	1396	2966	2850	2934	3113	3103	3103	3386	3576	3945
			1744	1752	1413	2949	2846	2897	3111	3104	3111	3397	3578	3963
			1760	1772	1422	2969	2867	2944	3127	3107	3122	3368	3562	3973
			1765	1764	1419	2965	2870	2908	3113	3103	3110	3395	3556	3958
			1763	1759	1429	2968	2882	2947	3098	3097	3091	3407	3601	3982
			1773	1778	1429	2994	2874	2926	3120	3114	3118	3387	3617	3968
			1776	1786	1432	2983	2869	2926	3084	3133	3132	3404	3610	3994
			1775	1785	1442	2986	2910	2934	3143	3154	3135	3403	3581	4021
			1786	1794	1439	3007	2909	2964	3160	3126	3137	3398	3622	4012
			1792	1799	1459	3007	2911	2970	3142	3134	3151	3404	3619	4038
			1788	1820	1457	3020	2950	2973	3181	3137	3141	3446	3647	4058
			1814	1825	1475	3057	2935	2981	3185	3144	3163	3456	3659	4036
			1805	1816	1462	3013	2951	3000	3186	3180	3184	3452	3646	4029
			1805	1843	1466	3029	2939	3004	3175	3163	3168	3453	3676	4090
			1814	1838	1482	3050	2960	3009	3204	3191	3202	3484	3652	4099
			1822	1855	1485	3058	2943	3016	3201	3167	3215	3467	3689	4104
			1824	1867	1501	3057	2984	3030	3234	3202	3219	3468	3675	4069
			1827	1869	1488	3085	2979	3039	3242	3227	3233	3501	3692	4128
			1829	1868	1514	3079	2970	3053	3222	3220	3227	3508	3705	4137
			1860	1868	1511	3100	3004	3042	3254	3221	3245	3494	3696	4102
			1846	1889	1515	3112	3012	3065	3271	3238	3240	3531	3759	4111
			1855	1885	1512	3135	3022	3064	3254	3242	3252	3518	3720	4149
			1859	1898	1524	3100	3027	3070	3269	3247	3283	3537	3722	4165
			1885	1891	1539	3116	3041	3095	3267	3275	3294	3560	3764	4164
			1871	1913	1535	3113	3042	3090	3294	3266	3276	3554	3745	4180
			1884	1921	1544	3128	3036	3095	3275	3292	3281	3543	3767	4188
			1903	1927	1550	3144	3057	3095	3292	3287	3307	3541	3780	4169
			1897	1937	1554	3160	3076	3128	3285	3289	3295	3563	3766	4193
			1904	1946	1537	3165	3078	3130	3308	3299	3299	3584	3794	4218
			1883	1956	1568	3168	3096	3137	3319	3321	3305	3582	3781	4209
			1898	1963	1576	3172	3090	3130	3330	3306	3331	3585	3781	4216
			1914	1968	1579	3209	3058	3159	3332	3302	3336	3586	3806	4242
			1912	1969	1568	3170	3087	3159	3323	3315	3325	3597	3839	4217
			1913	1989	1582	3174	3085	3161	3330	3322	3341	3596	3786	4270
			1919	1976	1594	3195	3107	3179	3353	3334	3361	3599	3839	4270
			1932	1989	1600	3216	3144	3165	3366	3338	3349	3611	3841	4260
			1925	2004	1611	3197	3137	3175	3358	3349	3359	3632	3855	4285
			1942	2007	1623	3205	3125	3196	3384	3371	3379	3650	3816	4263
			1952	2029	1618	3238	3160	3188	3360	3342	3390	3630	3897	4272
			1957	2018	1617	3236	3170	3211	3356	3380	3379	3638	3870	4285
			1957	2036	1630	3263	3163	3194	3409	3383	3393	3656	3882	4358
			1976	2026	1630	3264	3183	3208	3404	3387	3409	3669	3881	4366
			1978	2036	1630	3278	3166	3257	3393	3394	3385	3653	3865	4319
			1975	2023	1648	3265	3163	3240	3394	3407	3431	3639	3869	4361
			1972	2060	1658	3297	3177	3246	3410	3397	3417	3680	3894	4340
			1977	2072	1662	3282	3201	3241	3400	3411	3425	3654	3886	4363
			1993	2071	1663	3266	3189	3246	3406	3437	3446	3672	3941	4380
			1970	2084	1671	3315	3226	3274	3423	3393	3455	3698	3923	4408
			2000	2093	1669	3315	3220	3263	3427	3426	3463	3716	3940	4353
			1989	2090	1689	3313	3218	3250	3461	3435	3451	3704	3933	4400
			2008	2103	1694	3321	3234	3310	3447	3438	3475	3698	3951	4437
			2008	2096	1688	3361	3246	3288	3464	3458	3449	3722	3957	4400
			2003	2124	1712	3336	3249	3326	3472	3460	3494	3730	3953	4424
			2000	2127	1710	3342	3262	3309	3473	3479	3476	3733	3983	4418
			2013	2118	1715	3350	3242	3287	3481	3451	3474	3726	3987	4468
			2007	2133	1736	3381	3273	3327	3502	3482	3488	3715	3967	4446
			2030	2152	1745	3376	3293	3346	3485	3493	3503	3715	3951	4480
			2034	2152	1754	3371	3260	3333	3471	3471	3512	3725	3992	4465
			2048	2169	1757	3394	3313	3331	3489	3496	3538	3735	3985	4456
			2049	2183	1760	3395	3297	3333	3513	3468	3517	3776	4012	4502
			2059	2176	1776	3411	3317	3361	3515	3501	3542	3751	4029	4512
			2051	2193	1771	3399	3318	3364	3539	3504	3552	3753	4024	4504
			2075	2193	1784	3427	3333	3351	3523	3539	3531	3766	4018	4541
			2070	2211	1793	3438	3353	3380	3531	3517	3541	3786	4056	4557
			2065	2220	1795	3426	3356	3376	3521	3538	3562	3796	4043	4546
			2071	2221	1815	3436	3350	3387	3553	3545	3557	3793	4030	4512
			2084	2240	1805	3400	3339	3421	3563	3540	3576	3806	4034	4583
			2092	2228	1837	3434	3343	3401	3557	3551	3582	3813	4065	4551
			2102	2243	1834	3451	3390	3433	3544	3562	3579	3802	4050	4580
			2109	2249	1826	3427	3372	3403	3552	3549	3612	3808	4049	4591
			2106	2270	1848	3447	3382	3425	3564	3565	3620	3788	4055	4588
			2108	2266	1851	3470	3362	3433	3566	3603	3579	3845	4061	4614
			2119	2295	1859	3462	3397	3430	3581	3581	3594	3854	4079	4593
			2125	2281	1874	3489	3406	3439	3584	3571	3599	3834	4112	4642
		Malathion (uM)	0	0	0	0.374	0.374	0.374	0.747	0.747	0.747	1.12	1.12	1.12
		Plate reader OD	0.196	0.199	0.201	0.197	0.2	0.202	0.196	0.199	0.199	0.19	0.198	0.193
		v	0.199	0.199	0.204	0.2	0.201	0.201	0.195	0.199	0.196	0.184	0.191	0.189
			0.197	0.198	0.201	0.2	0.204	0.2	0.191	0.196	0.192	0.183	0.19	0.185
			0.2	0.197	0.204	0.198	0.203	0.202	0.186	0.193	0.192	0.178	0.187	0.186
			0.202	0.199	0.206	0.198	0.203	0.199	0.185	0.192	0.188	0.175	0.186	0.186
			0.205	0.205	0.208	0.199	0.206	0.2	0.184	0.19	0.187	0.174	0.18	0.19
			0.207	0.21	0.21	0.199	0.203	0.202	0.182	0.188	0.189	0.174	0.187	0.191
			0.213	0.213	0.215	0.205	0.208	0.203	0.184	0.186	0.189	0.177	0.189	0.192
			0.222	0.219	0.221	0.204	0.21	0.209	0.185	0.192	0.188	0.18	0.201	0.2
			0.226	0.225	0.226	0.209	0.213	0.215	0.188	0.194	0.191	0.186	0.204	0.209
			0.232	0.23	0.233	0.214	0.221	0.22	0.189	0.2	0.194	0.186	0.212	0.212
			0.24	0.24	0.24	0.218	0.223	0.222	0.191	0.203	0.197	0.194	0.222	0.224
			0.244	0.248	0.251	0.221	0.226	0.226	0.198	0.209	0.205	0.203	0.229	0.233
			0.254	0.253	0.257	0.225	0.23	0.229	0.203	0.217	0.209	0.212	0.235	0.236
			0.262	0.264	0.269	0.228	0.233	0.236	0.207	0.219	0.217	0.219	0.244	0.241
			0.264	0.267	0.277	0.233	0.239	0.238	0.214	0.227	0.223	0.23	0.252	0.249
			0.272	0.27	0.286	0.238	0.242	0.244	0.222	0.232	0.229	0.236	0.257	0.252
			0.279	0.278	0.294	0.241	0.249	0.247	0.23	0.238	0.242	0.246	0.26	0.26
			0.288	0.288	0.307	0.247	0.253	0.252	0.238	0.247	0.248	0.251	0.264	0.268
			0.296	0.291	0.314	0.252	0.26	0.258	0.247	0.254	0.254	0.261	0.273	0.275
			0.304	0.296	0.322	0.259	0.264	0.263	0.257	0.261	0.257	0.271	0.285	0.283
			0.308	0.305	0.333	0.266	0.27	0.269	0.264	0.267	0.27	0.277	0.287	0.288
			0.317	0.311	0.34	0.274	0.28	0.278	0.275	0.276	0.28	0.285	0.295	0.298
			0.32	0.318	0.348	0.282	0.286	0.283	0.282	0.286	0.293	0.292	0.302	0.303
			0.33	0.318	0.357	0.29	0.295	0.292	0.292	0.294	0.298	0.308	0.312	0.313
			0.337	0.325	0.364	0.296	0.303	0.301	0.3	0.303	0.308	0.313	0.322	0.325
			0.347	0.33	0.373	0.305	0.312	0.309	0.311	0.312	0.319	0.323	0.33	0.332
			0.353	0.334	0.382	0.316	0.32	0.317	0.32	0.322	0.33	0.329	0.336	0.339
			0.356	0.339	0.393	0.324	0.331	0.327	0.331	0.33	0.34	0.338	0.344	0.347
			0.363	0.35	0.397	0.333	0.338	0.335	0.34	0.34	0.348	0.348	0.355	0.358
			0.371	0.356	0.408	0.344	0.346	0.343	0.35	0.348	0.36	0.359	0.361	0.367
			0.383	0.363	0.419	0.35	0.358	0.354	0.358	0.357	0.366	0.368	0.372	0.375
			0.391	0.372	0.425	0.362	0.366	0.363	0.369	0.365	0.375	0.376	0.382	0.385
			0.401	0.383	0.439	0.376	0.378	0.376	0.381	0.38	0.389	0.388	0.392	0.393
			0.413	0.394	0.45	0.38	0.388	0.383	0.389	0.389	0.397	0.399	0.404	0.403
			0.42	0.402	0.462	0.394	0.396	0.394	0.397	0.401	0.406	0.411	0.412	0.411
			0.434	0.419	0.473	0.403	0.41	0.408	0.41	0.41	0.419	0.42	0.42	0.425
			0.45	0.426	0.482	0.416	0.421	0.415	0.422	0.422	0.429	0.43	0.431	0.434
			0.46	0.439	0.499	0.426	0.432	0.429	0.433	0.435	0.439	0.443	0.444	0.445
			0.475	0.454	0.512	0.438	0.446	0.44	0.447	0.447	0.453	0.455	0.454	0.458
			0.491	0.469	0.526	0.455	0.459	0.451	0.458	0.459	0.466	0.464	0.468	0.469
			0.508	0.479	0.544	0.466	0.474	0.467	0.47	0.469	0.477	0.478	0.479	0.479
			0.519	0.492	0.559	0.479	0.486	0.482	0.483	0.485	0.486	0.491	0.487	0.488
			0.54	0.508	0.575	0.493	0.501	0.498	0.5	0.5	0.505	0.503	0.503	0.505
			0.559	0.523	0.593	0.506	0.517	0.507	0.512	0.512	0.519	0.516	0.512	0.516
			0.575	0.537	0.612	0.522	0.531	0.522	0.525	0.526	0.532	0.532	0.528	0.525
			0.594	0.552	0.627	0.54	0.546	0.537	0.542	0.542	0.549	0.546	0.541	0.538
			0.611	0.568	0.646	0.551	0.559	0.552	0.558	0.559	0.56	0.557	0.554	0.552
			0.63	0.586	0.663	0.569	0.575	0.568	0.575	0.579	0.575	0.57	0.572	0.564
			0.652	0.603	0.683	0.583	0.591	0.582	0.588	0.592	0.593	0.588	0.58	0.579
			0.672	0.619	0.701	0.601	0.611	0.602	0.609	0.608	0.608	0.598	0.595	0.592
			0.691	0.637	0.721	0.618	0.628	0.617	0.623	0.626	0.625	0.615	0.61	0.607
			0.713	0.653	0.738	0.635	0.647	0.633	0.64	0.645	0.644	0.628	0.623	0.62
			0.732	0.675	0.757	0.652	0.666	0.652	0.659	0.66	0.657	0.641	0.639	0.633
			0.751	0.691	0.777	0.671	0.684	0.671	0.676	0.677	0.674	0.654	0.652	0.65
			0.768	0.711	0.795	0.69	0.702	0.688	0.698	0.7	0.694	0.672	0.669	0.661
			0.787	0.73	0.811	0.713	0.723	0.708	0.717	0.722	0.71	0.688	0.686	0.68
			0.807	0.753	0.827	0.733	0.741	0.726	0.74	0.737	0.73	0.702	0.698	0.697
			0.824	0.771	0.842	0.753	0.767	0.748	0.76	0.761	0.751	0.721	0.712	0.716
			0.841	0.789	0.857	0.775	0.787	0.769	0.783	0.781	0.77	0.739	0.73	0.73
			0.855	0.81	0.871	0.799	0.811	0.791	0.804	0.805	0.791	0.756	0.746	0.748
			0.871	0.825	0.887	0.821	0.829	0.812	0.826	0.829	0.814	0.775	0.763	0.765
			0.897	0.844	0.901	0.846	0.856	0.838	0.85	0.844	0.836	0.796	0.786	0.788
			0.905	0.856	0.923	0.862	0.872	0.858	0.87	0.868	0.857	0.811	0.799	0.804
			0.92	0.874	0.945	0.881	0.891	0.878	0.891	0.89	0.874	0.828	0.818	0.819
			0.933	0.891	0.959	0.901	0.91	0.897	0.912	0.908	0.899	0.846	0.835	0.839
			0.95	0.905	0.977	0.922	0.928	0.916	0.936	0.933	0.917	0.869	0.852	0.857
			0.964	0.924	0.99	0.938	0.943	0.935	0.957	0.95	0.935	0.884	0.869	0.88
			0.98	0.934	1.003	0.956	0.966	0.954	0.976	0.97	0.957	0.908	0.89	0.902
			0.993	0.951	1.014	0.974	0.98	0.971	0.996	0.99	0.976	0.929	0.91	0.922
			1.004	0.965	1.03	0.991	0.997	0.989	1.014	1.011	0.994	0.949	0.929	0.942
			1.018	0.978	1.043	1.007	1.013	1.006	1.033	1.027	1.014	0.972	0.951	0.965
			1.034	0.993	1.056	1.022	1.027	1.024	1.053	1.045	1.033	0.992	0.971	0.988
			1.049	1.005	1.069	1.04	1.044	1.041	1.07	1.065	1.053	1.013	1.001	1.008
			1.059	1.02	1.078	1.054	1.06	1.056	1.09	1.082	1.069	1.033	1.01	1.03
			1.074	1.034	1.089	1.067	1.075	1.072	1.107	1.099	1.087	1.057	1.031	1.05
			1.084	1.045	1.101	1.083	1.087	1.089	1.127	1.117	1.106	1.078	1.052	1.071
			1.096	1.056	1.115	1.1	1.105	1.106	1.151	1.136	1.122	1.102	1.075	1.093
			1.105	1.068	1.125	1.117	1.119	1.121	1.178	1.157	1.142	1.129	1.097	1.117
			1.122	1.081	1.135	1.137	1.136	1.138	1.196	1.183	1.164	1.153	1.124	1.143
			1.131	1.094	1.147	1.161	1.154	1.158	1.208	1.2	1.186	1.17	1.149	1.168
			1.142	1.104	1.155	1.181	1.175	1.174	1.216	1.213	1.204	1.177	1.169	1.186
			1.153	1.118	1.169	1.201	1.198	1.196	1.225	1.223	1.218	1.189	1.181	1.199
			1.162	1.126	1.177	1.212	1.214	1.214	1.236	1.232	1.228	1.201	1.192	1.211
			1.175	1.139	1.185	1.219	1.225	1.226	1.248	1.243	1.237	1.213	1.204	1.221
			1.187	1.15	1.194	1.225	1.232	1.236	1.257	1.253	1.247	1.223	1.212	1.23
			1.193	1.162	1.204	1.232	1.241	1.246	1.266	1.259	1.254	1.233	1.226	1.244
			1.196	1.173	1.214	1.248	1.252	1.256	1.276	1.271	1.265	1.244	1.233	1.254
			1.205	1.182	1.225	1.259	1.261	1.268	1.285	1.279	1.274	1.257	1.244	1.266
			1.216	1.192	1.231	1.27	1.274	1.275	1.296	1.288	1.283	1.268	1.255	1.275
			1.225	1.204	1.241	1.281	1.284	1.285	1.306	1.298	1.292	1.276	1.265	1.287
			1.236	1.215	1.249	1.289	1.294	1.294	1.313	1.309	1.3	1.285	1.278	1.298
			1.24	1.224	1.258	1.299	1.301	1.302	1.321	1.32	1.311	1.295	1.284	1.308
			1.252	1.231	1.266	1.309	1.31	1.311	1.329	1.328	1.321	1.302	1.296	1.318
			1.257	1.243	1.274	1.317	1.318	1.321	1.338	1.334	1.328	1.312	1.305	1.326
			1.268	1.254	1.281	1.325	1.329	1.331	1.346	1.341	1.336	1.323	1.313	1.333
			1.277	1.263	1.29	1.333	1.337	1.339	1.352	1.348	1.344	1.329	1.321	1.343
			1.284	1.271	1.298	1.339	1.343	1.347	1.364	1.357	1.351	1.342	1.329	1.354
			1.292	1.281	1.305	1.347	1.351	1.354	1.372	1.368	1.358	1.353	1.343	1.369
			1.302	1.291	1.313	1.349	1.359	1.361	1.378	1.377	1.372	1.363	1.358	1.378
			1.31	1.303	1.322	1.359	1.358	1.363	1.385	1.382	1.381	1.367	1.365	1.384
			1.32	1.312	1.328	1.366	1.369	1.371	1.391	1.387	1.386	1.375	1.371	1.39
			1.327	1.321	1.334	1.371	1.376	1.377	1.395	1.393	1.39	1.378	1.376	1.396
			1.336	1.328	1.342	1.373	1.379	1.379	1.401	1.397	1.394	1.385	1.38	1.401
			1.344	1.338	1.351	1.377	1.381	1.385	1.406	1.4	1.4	1.39	1.385	1.405
			1.352	1.345	1.358	1.386	1.389	1.391	1.41	1.406	1.404	1.396	1.389	1.412
			1.362	1.353	1.365	1.393	1.398	1.397	1.415	1.411	1.409	1.403	1.396	1.418
			1.367	1.358	1.371	1.401	1.402	1.404	1.421	1.417	1.413	1.406	1.402	1.424
			1.371	1.363	1.377	1.406	1.409	1.408	1.424	1.422	1.417	1.41	1.407	1.428
			1.378	1.371	1.383	1.411	1.414	1.412	1.429	1.424	1.423	1.418	1.411	1.431
			1.385	1.376	1.39	1.416	1.418	1.417	1.434	1.428	1.425	1.421	1.417	1.435
			1.391	1.381	1.401	1.42	1.423	1.42	1.437	1.433	1.431	1.425	1.421	1.44
			1.394	1.386	1.407	1.423	1.425	1.425	1.44	1.436	1.433	1.428	1.424	1.444
			1.4	1.392	1.413	1.427	1.43	1.429	1.444	1.44	1.438	1.431	1.428	1.448
			1.41	1.396	1.419	1.431	1.433	1.431	1.448	1.443	1.439	1.435	1.433	1.453
			1.412	1.401	1.427	1.435	1.437	1.435	1.449	1.447	1.443	1.438	1.436	1.457
			1.416	1.407	1.432	1.437	1.438	1.437	1.454	1.45	1.447	1.442	1.438	1.458
			1.42	1.409	1.433	1.44	1.441	1.44	1.456	1.452	1.45	1.444	1.443	1.462
			1.424	1.412	1.432	1.443	1.443	1.443	1.459	1.455	1.452	1.448	1.445	1.466
			1.427	1.416	1.438	1.446	1.447	1.446	1.462	1.456	1.454	1.45	1.448	1.468
			1.429	1.42	1.44	1.448	1.449	1.449	1.465	1.461	1.457	1.453	1.449	1.47
			1.431	1.425	1.446	1.45	1.451	1.449	1.467	1.462	1.461	1.456	1.452	1.474
			1.433	1.43	1.451	1.452	1.452	1.452	1.468	1.465	1.462	1.459	1.454	1.477
			1.438	1.433	1.46	1.454	1.455	1.453	1.472	1.467	1.464	1.462	1.459	1.48
			1.444	1.436	1.464	1.455	1.457	1.457	1.474	1.469	1.466	1.465	1.462	1.482
			1.445	1.438	1.469	1.458	1.46	1.458	1.477	1.471	1.468	1.466	1.464	1.486
			1.446	1.443	1.476	1.458	1.46	1.458	1.479	1.473	1.471	1.469	1.467	1.489
			1.45	1.444	1.483	1.46	1.461	1.46	1.481	1.476	1.472	1.473	1.468	1.49
			1.452	1.45	1.489	1.462	1.464	1.463	1.483	1.478	1.473	1.475	1.471	1.494
			1.456	1.453	1.494	1.466	1.464	1.465	1.486	1.48	1.476	1.477	1.474	1.496
			1.457	1.456	1.496	1.466	1.467	1.466	1.487	1.483	1.477	1.479	1.477	1.498
			1.46	1.459	1.5	1.468	1.467	1.468	1.49	1.484	1.479	1.483	1.479	1.501
			1.461	1.46	1.504	1.469	1.468	1.469	1.493	1.486	1.482	1.484	1.482	1.503
			1.465	1.466	1.511	1.471	1.471	1.472	1.495	1.487	1.483	1.487	1.484	1.506
			1.468	1.469	1.512	1.473	1.472	1.472	1.496	1.489	1.484	1.491	1.486	1.51
			1.47	1.47	1.513	1.476	1.474	1.473	1.498	1.491	1.486	1.493	1.487	1.511
			1.47	1.472	1.519	1.476	1.475	1.475	1.5	1.493	1.488	1.495	1.492	1.514
			1.473	1.475	1.523	1.478	1.477	1.478	1.504	1.496	1.489	1.497	1.493	1.517
			1.475	1.478	1.526	1.48	1.478	1.478	1.505	1.497	1.491	1.499	1.496	1.518
			1.478	1.48	1.529	1.482	1.479	1.48	1.507	1.501	1.492	1.504	1.497	1.522
			1.48	1.481	1.53	1.482	1.481	1.481	1.509	1.501	1.494	1.504	1.5	1.526
			1.482	1.484	1.532	1.484	1.483	1.483	1.511	1.503	1.497	1.506	1.502	1.528
			1.485	1.485	1.536	1.486	1.484	1.485	1.513	1.506	1.498	1.509	1.505	1.53
			1.486	1.489	1.54	1.489	1.487	1.486	1.516	1.506	1.5	1.513	1.507	1.533
			1.489	1.49	1.544	1.489	1.487	1.487	1.517	1.509	1.502	1.514	1.509	1.535
			1.491	1.492	1.544	1.494	1.49	1.489	1.519	1.512	1.504	1.516	1.512	1.538
			1.493	1.494	1.546	1.493	1.491	1.49	1.522	1.513	1.506	1.52	1.515	1.54
			1.495	1.496	1.55	1.496	1.491	1.492	1.524	1.514	1.507	1.522	1.516	1.543
			1.497	1.5	1.552	1.498	1.495	1.495	1.526	1.518	1.51	1.524	1.519	1.544
			1.499	1.5	1.554	1.499	1.496	1.496	1.528	1.52	1.513	1.527	1.521	1.547
			1.502	1.503	1.556	1.5	1.497	1.497	1.532	1.52	1.514	1.53	1.524	1.548
			1.504	1.506	1.557	1.503	1.499	1.498	1.533	1.523	1.514	1.533	1.527	1.552
			1.506	1.506	1.56	1.505	1.5	1.502	1.536	1.526	1.518	1.536	1.528	1.557
			1.508	1.51	1.563	1.508	1.504	1.502	1.538	1.528	1.52	1.537	1.532	1.557
			1.51	1.511	1.566	1.509	1.505	1.504	1.539	1.53	1.521	1.541	1.534	1.561
			1.511	1.513	1.565	1.512	1.507	1.507	1.542	1.532	1.524	1.545	1.536	1.563
			1.511	1.514	1.565	1.512	1.507	1.507	1.544	1.534	1.525	1.548	1.539	1.565
			1.515	1.516	1.569	1.516	1.511	1.509	1.547	1.537	1.528	1.55	1.541	1.569
			1.516	1.518	1.569	1.517	1.512	1.511	1.549	1.538	1.531	1.552	1.546	1.572
			1.519	1.519	1.571	1.518	1.514	1.513	1.551	1.54	1.531	1.556	1.548	1.575
			1.52	1.521	1.572	1.522	1.516	1.515	1.554	1.542	1.536	1.558	1.55	1.579
			1.522	1.523	1.572	1.523	1.516	1.516	1.555	1.546	1.536	1.56	1.553	1.581
			1.524	1.524	1.574	1.525	1.518	1.519	1.558	1.548	1.538	1.564	1.556	1.586
			1.525	1.526	1.575	1.527	1.522	1.521	1.563	1.549	1.541	1.569	1.56	1.59
			1.528	1.528	1.576	1.53	1.523	1.523	1.565	1.552	1.543	1.571	1.563	1.593
			1.53	1.53	1.579	1.532	1.524	1.524	1.568	1.555	1.547	1.574	1.566	1.596
			1.53	1.53	1.577	1.534	1.525	1.526	1.57	1.558	1.548	1.578	1.569	1.6
			1.533	1.532	1.579	1.535	1.529	1.528	1.575	1.56	1.551	1.581	1.572	1.604
			1.534	1.533	1.58	1.538	1.531	1.53	1.578	1.563	1.555	1.585	1.575	1.612
			1.536	1.536	1.581	1.539	1.532	1.531	1.582	1.565	1.557	1.587	1.579	1.614
			1.538	1.538	1.583	1.542	1.534	1.534	1.586	1.568	1.559	1.591	1.582	1.616
			1.54	1.54	1.584	1.544	1.535	1.536	1.589	1.57	1.563	1.594	1.584	1.619
			1.541	1.542	1.585	1.546	1.537	1.538	1.593	1.574	1.566	1.596	1.588	1.623
			1.498	1.511	1.586	1.554	1.546	1.544	1.599	1.579	1.571	1.6	1.591	1.624
			1.545	1.544	1.591	1.55	1.54	1.541	1.601	1.58	1.57	1.604	1.595	1.627
			1.546	1.547	1.591	1.553	1.543	1.543	1.603	1.585	1.576	1.606	1.598	1.63
			1.548	1.548	1.591	1.555	1.544	1.544	1.606	1.588	1.578	1.609	1.601	1.633
			1.549	1.55	1.592	1.557	1.546	1.546	1.609	1.591	1.583	1.612	1.603	1.635
			1.552	1.551	1.592	1.561	1.548	1.549	1.613	1.594	1.584	1.617	1.607	1.639
			1.555	1.554	1.592	1.563	1.551	1.55	1.617	1.597	1.589	1.618	1.611	1.641
			1.557	1.555	1.594	1.568	1.554	1.554	1.619	1.6	1.593	1.622	1.613	1.643
			1.513	1.522	1.593	1.577	1.562	1.56	1.624	1.605	1.597	1.625	1.615	1.646
			1.56	1.559	1.598	1.575	1.558	1.558	1.627	1.606	1.6	1.628	1.618	1.647
			1.561	1.56	1.597	1.577	1.562	1.561	1.63	1.609	1.603	1.631	1.621	1.65
			1.561	1.562	1.598	1.581	1.564	1.562	1.632	1.611	1.606	1.633	1.623	1.653
			1.563	1.563	1.599	1.585	1.568	1.567	1.635	1.615	1.609	1.635	1.626	1.653
			1.564	1.565	1.6	1.589	1.572	1.569	1.637	1.617	1.613	1.638	1.628	1.657
			1.566	1.567	1.601	1.592	1.574	1.572	1.641	1.62	1.616	1.64	1.631	1.66
			1.564	1.569	1.603	1.594	1.577	1.575	1.642	1.623	1.617	1.642	1.633	1.661
			1.564	1.57	1.602	1.598	1.581	1.579	1.645	1.624	1.621	1.645	1.637	1.663
			1.566	1.572	1.603	1.602	1.585	1.581	1.646	1.628	1.624	1.646	1.64	1.666
			1.564	1.574	1.603	1.605	1.588	1.584	1.649	1.63	1.627	1.649	1.643	1.668
			1.562	1.575	1.604	1.608	1.592	1.588	1.651	1.632	1.628	1.652	1.644	1.67
			1.56	1.578	1.605	1.611	1.595	1.591	1.652	1.634	1.631	1.653	1.646	1.672
			1.557	1.579	1.606	1.614	1.597	1.593	1.655	1.636	1.635	1.663	1.649	1.675
			1.558	1.581	1.607	1.617	1.601	1.597	1.657	1.639	1.636	1.665	1.651	1.676
			1.557	1.583	1.607	1.621	1.604	1.6	1.659	1.639	1.638	1.667	1.653	1.679
			1.558	1.585	1.608	1.623	1.609	1.604	1.661	1.641	1.641	1.669	1.655	1.68
			1.553	1.587	1.609	1.625	1.611	1.605	1.661	1.643	1.643	1.669	1.657	1.682
			1.553	1.587	1.61	1.627	1.614	1.608	1.663	1.645	1.645	1.672	1.66	1.684
			1.553	1.589	1.61	1.63	1.617	1.611	1.665	1.647	1.647	1.673	1.662	1.685
			1.55	1.59	1.61	1.633	1.619	1.613	1.667	1.648	1.648	1.675	1.663	1.686
			1.547	1.593	1.611	1.634	1.623	1.617	1.668	1.651	1.65	1.677	1.665	1.689
			1.541	1.594	1.612	1.636	1.624	1.618	1.67	1.652	1.651	1.679	1.667	1.69
			1.539	1.595	1.612	1.639	1.627	1.621	1.671	1.653	1.654	1.682	1.668	1.692
			1.534	1.597	1.613	1.641	1.629	1.623	1.673	1.656	1.656	1.683	1.67	1.694
			1.532	1.598	1.613	1.646	1.631	1.625	1.674	1.657	1.657	1.686	1.673	1.696
			1.527	1.603	1.615	1.649	1.632	1.627	1.675	1.659	1.658	1.686	1.673	1.697
			1.521	1.603	1.616	1.651	1.635	1.628	1.677	1.66	1.659	1.689	1.675	1.698
			1.517	1.604	1.616	1.652	1.637	1.631	1.677	1.662	1.661	1.69	1.677	1.701
			1.517	1.607	1.618	1.654	1.639	1.634	1.679	1.664	1.662	1.692	1.681	1.702
			1.515	1.607	1.617	1.655	1.641	1.635	1.679	1.664	1.664	1.692	1.682	1.704
			1.513	1.611	1.618	1.656	1.643	1.638	1.681	1.667	1.666	1.695	1.684	1.706
			1.511	1.612	1.619	1.657	1.645	1.64	1.681	1.668	1.668	1.696	1.685	1.708
			1.51	1.613	1.619	1.658	1.648	1.641	1.683	1.669	1.669	1.697	1.688	1.708
			1.511	1.615	1.621	1.658	1.648	1.643	1.685	1.671	1.669	1.699	1.692	1.71
			1.515	1.617	1.621	1.66	1.65	1.645	1.686	1.671	1.671	1.7	1.695	1.71
			1.517	1.619	1.623	1.662	1.651	1.646	1.688	1.673	1.672	1.702	1.695	1.712
			1.52	1.621	1.624	1.663	1.651	1.646	1.688	1.674	1.673	1.703	1.698	1.713
			1.52	1.622	1.623	1.664	1.652	1.647	1.69	1.675	1.674	1.707	1.698	1.714
			1.523	1.624	1.624	1.665	1.653	1.648	1.692	1.675	1.674	1.711	1.7	1.715
			1.525	1.626	1.625	1.665	1.654	1.649	1.693	1.677	1.676	1.712	1.702	1.717
			1.529	1.628	1.626	1.668	1.655	1.651	1.695	1.677	1.677	1.714	1.703	1.718
			1.532	1.631	1.626	1.668	1.657	1.651	1.695	1.679	1.678	1.716	1.704	1.72
			1.535	1.632	1.626	1.668	1.658	1.651	1.696	1.681	1.68	1.716	1.705	1.721
			1.538	1.635	1.628	1.671	1.659	1.653	1.698	1.681	1.681	1.717	1.707	1.722
			1.542	1.637	1.628	1.671	1.659	1.654	1.699	1.682	1.681	1.719	1.709	1.723
			1.545	1.641	1.628	1.672	1.661	1.655	1.7	1.683	1.683	1.72	1.712	1.724
			1.55	1.645	1.629	1.674	1.662	1.658	1.702	1.684	1.684	1.721	1.714	1.726
			1.554	1.646	1.63	1.676	1.663	1.658	1.702	1.686	1.686	1.722	1.717	1.727
			1.558	1.645	1.631	1.676	1.664	1.659	1.703	1.687	1.685	1.724	1.718	1.728
			1.563	1.644	1.631	1.677	1.665	1.661	1.705	1.688	1.688	1.726	1.72	1.73
			1.565	1.642	1.632	1.678	1.668	1.662	1.707	1.689	1.689	1.727	1.721	1.732
			1.571	1.634	1.632	1.68	1.668	1.663	1.708	1.691	1.69	1.728	1.722	1.734
			1.574	1.623	1.633	1.681	1.669	1.664	1.709	1.692	1.691	1.729	1.723	1.736
			1.577	1.608	1.634	1.682	1.671	1.665	1.711	1.693	1.693	1.73	1.724	1.738
			1.58	1.596	1.634	1.682	1.671	1.666	1.714	1.693	1.694	1.731	1.725	1.74
			1.585	1.587	1.634	1.683	1.672	1.667	1.716	1.695	1.694	1.732	1.727	1.74
			1.587	1.578	1.635	1.685	1.673	1.668	1.718	1.696	1.695	1.733	1.728	1.74
			1.59	1.572	1.635	1.686	1.674	1.669	1.719	1.697	1.696	1.734	1.729	1.742
			1.592	1.567	1.636	1.687	1.676	1.671	1.72	1.699	1.697	1.736	1.73	1.743
			1.595	1.566	1.637	1.688	1.676	1.673	1.721	1.7	1.698	1.737	1.733	1.744
			1.599	1.568	1.637	1.689	1.677	1.673	1.722	1.701	1.699	1.738	1.733	1.745
			1.602	1.568	1.638	1.691	1.678	1.676	1.723	1.702	1.701	1.739	1.734	1.745
			1.605	1.57	1.638	1.691	1.679	1.676	1.724	1.704	1.701	1.74	1.735	1.746
			1.607	1.57	1.639	1.692	1.68	1.677	1.726	1.705	1.702	1.741	1.738	1.748
			1.61	1.572	1.639	1.694	1.681	1.678	1.728	1.708	1.705	1.743	1.739	1.749
			1.612	1.574	1.639	1.695	1.683	1.681	1.729	1.71	1.706	1.743	1.74	1.75
			1.614	1.577	1.641	1.696	1.684	1.681	1.73	1.711	1.708	1.745	1.741	1.751
			1.617	1.58	1.642	1.698	1.685	1.683	1.732	1.714	1.711	1.746	1.742	1.751
			1.619	1.583	1.644	1.698	1.686	1.684	1.732	1.716	1.713	1.748	1.745	1.752
			1.62	1.584	1.646	1.7	1.688	1.684	1.734	1.718	1.715	1.748	1.746	1.755
			1.622	1.587	1.647	1.701	1.688	1.686	1.735	1.719	1.717	1.75	1.747	1.756
			1.623	1.589	1.649	1.703	1.69	1.687	1.735	1.721	1.719	1.751	1.748	1.756
			1.625	1.591	1.652	1.704	1.691	1.688	1.737	1.722	1.721	1.753	1.75	1.757
			1.626	1.593	1.656	1.705	1.691	1.69	1.738	1.723	1.722	1.753	1.751	1.757
			1.627	1.595	1.658	1.707	1.692	1.69	1.74	1.725	1.723	1.754	1.751	1.758
			1.629	1.598	1.664	1.708	1.694	1.692	1.741	1.727	1.724	1.754	1.753	1.759
			1.632	1.6	1.667	1.709	1.695	1.693	1.742	1.729	1.726	1.756	1.755	1.76
			1.633	1.603	1.667	1.711	1.697	1.695	1.743	1.731	1.728	1.758	1.756	1.761
			1.633	1.605	1.664	1.711	1.698	1.696	1.745	1.731	1.73	1.758	1.757	1.762
			1.634	1.606	1.658	1.713	1.699	1.697	1.746	1.732	1.732	1.76	1.757	1.764
			1.637	1.608	1.651	1.715	1.7	1.698	1.747	1.734	1.733	1.76	1.759	1.764
			1.637	1.611	1.646	1.716	1.701	1.7	1.748	1.736	1.736	1.762	1.76	1.764
			1.639	1.612	1.643	1.718	1.703	1.701	1.749	1.737	1.736	1.763	1.761	1.766
			1.639	1.613	1.643	1.721	1.704	1.701	1.75	1.738	1.739	1.764	1.762	1.766
			1.64	1.616	1.64	1.722	1.706	1.702	1.751	1.739	1.74	1.766	1.763	1.766
			1.64	1.617	1.637	1.725	1.706	1.704	1.752	1.741	1.743	1.768	1.765	1.768
			1.641	1.619	1.633	1.726	1.708	1.705	1.753	1.743	1.742	1.768	1.766	1.768
			1.643	1.622	1.631	1.728	1.709	1.707	1.755	1.744	1.745	1.769	1.767	1.769
			1.643	1.624	1.628	1.729	1.711	1.708	1.756	1.746	1.746	1.77	1.768	1.769
			1.643	1.626	1.624	1.731	1.712	1.709	1.758	1.747	1.747	1.771	1.769	1.771
			1.644	1.627	1.62	1.732	1.713	1.711	1.757	1.748	1.749	1.772	1.77	1.771
			1.645	1.63	1.619	1.734	1.715	1.712	1.759	1.75	1.75	1.773	1.771	1.771
			1.646	1.631	1.617	1.734	1.715	1.713	1.76	1.751	1.751	1.774	1.772	1.772
			1.647	1.633	1.617	1.736	1.717	1.715	1.761	1.752	1.753	1.776	1.773	1.774
			1.646	1.634	1.617	1.738	1.718	1.716	1.763	1.754	1.754	1.777	1.774	1.774
			1.647	1.635	1.617	1.738	1.72	1.718	1.764	1.756	1.755	1.778	1.775	1.776
			1.648	1.637	1.617	1.741	1.721	1.721	1.765	1.756	1.757	1.78	1.777	1.776
			1.649	1.639	1.617	1.742	1.722	1.724	1.765	1.758	1.758	1.78	1.777	1.776
			1.649	1.64	1.617	1.742	1.725	1.725	1.767	1.758	1.759	1.781	1.778	1.777
			1.65	1.641	1.618	1.744	1.727	1.727	1.768	1.76	1.76	1.783	1.779	1.778
			1.651	1.641	1.618	1.745	1.73	1.728	1.769	1.761	1.763	1.784	1.78	1.779
			1.65	1.642	1.617	1.747	1.732	1.73	1.771	1.762	1.763	1.785	1.782	1.78
			1.651	1.644	1.617	1.748	1.734	1.731	1.772	1.763	1.765	1.786	1.782	1.781
			1.652	1.644	1.615	1.749	1.735	1.732	1.773	1.764	1.766	1.786	1.783	1.781
			1.652	1.645	1.615	1.751	1.737	1.735	1.774	1.766	1.767	1.788	1.785	1.781
			1.652	1.646	1.614	1.751	1.737	1.735	1.774	1.766	1.768	1.789	1.785	1.782
			1.653	1.646	1.613	1.753	1.738	1.737	1.776	1.767	1.77	1.79	1.788	1.782
			1.654	1.648	1.614	1.755	1.741	1.739	1.778	1.769	1.772	1.792	1.788	1.784
			1.655	1.649	1.612	1.755	1.741	1.739	1.778	1.77	1.773	1.793	1.789	1.784
			1.653	1.649	1.612	1.757	1.743	1.741	1.78	1.772	1.773	1.794	1.789	1.784
			1.654	1.65	1.611	1.758	1.744	1.742	1.78	1.773	1.775	1.795	1.79	1.785
			1.655	1.651	1.61	1.76	1.746	1.744	1.783	1.775	1.777	1.797	1.791	1.787
			1.655	1.652	1.61	1.761	1.748	1.745	1.783	1.776	1.777	1.797	1.792	1.788
			1.657	1.653	1.608	1.762	1.749	1.747	1.784	1.777	1.779	1.798	1.794	1.788
			1.655	1.654	1.608	1.764	1.751	1.748	1.786	1.777	1.78	1.8	1.794	1.789
			1.655	1.654	1.607	1.765	1.753	1.749	1.787	1.779	1.781	1.801	1.795	1.79
			1.657	1.655	1.605	1.766	1.754	1.751	1.788	1.78	1.783	1.802	1.796	1.79
			1.658	1.656	1.604	1.767	1.755	1.752	1.79	1.782	1.784	1.804	1.798	1.791
			1.657	1.657	1.603	1.769	1.756	1.754	1.791	1.785	1.785	1.804	1.798	1.791
			1.658	1.657	1.602	1.77	1.757	1.755	1.792	1.784	1.786	1.804	1.8	1.792
			1.657	1.657	1.601	1.771	1.759	1.756	1.793	1.786	1.787	1.806	1.8	1.794
			1.658	1.657	1.599	1.772	1.76	1.757	1.794	1.786	1.788	1.807	1.801	1.793
			1.66	1.66	1.598	1.774	1.762	1.76	1.796	1.788	1.791	1.81	1.802	1.795
			1.659	1.659	1.597	1.775	1.763	1.76	1.798	1.79	1.791	1.809	1.804	1.794
			1.658	1.661	1.596	1.777	1.764	1.762	1.798	1.791	1.793	1.81	1.805	1.796
			1.659	1.661	1.596	1.778	1.766	1.764	1.8	1.792	1.794	1.812	1.806	1.797
			1.659	1.661	1.594	1.778	1.767	1.764	1.801	1.792	1.795	1.813	1.806	1.797
			1.66	1.662	1.594	1.779	1.768	1.765	1.802	1.793	1.796	1.813	1.806	1.797
			1.66	1.663	1.595	1.78	1.769	1.767	1.803	1.795	1.798	1.814	1.807	1.799
			1.66	1.664	1.594	1.782	1.77	1.768	1.804	1.795	1.798	1.815	1.809	1.799
			1.66	1.665	1.595	1.784	1.772	1.769	1.806	1.798	1.8	1.817	1.811	1.799
			1.661	1.664	1.595	1.784	1.773	1.77	1.806	1.799	1.8	1.817	1.811	1.799
			1.662	1.666	1.594	1.786	1.774	1.772	1.808	1.8	1.803	1.818	1.812	1.8
			1.663	1.667	1.595	1.788	1.776	1.773	1.809	1.802	1.804	1.819	1.813	1.802
			1.661	1.667	1.595	1.788	1.777	1.774	1.809	1.802	1.805	1.82	1.813	1.801
			1.663	1.667	1.595	1.79	1.779	1.775	1.811	1.805	1.806	1.822	1.814	1.803
			1.662	1.669	1.597	1.791	1.78	1.776	1.811	1.805	1.807	1.823	1.815	1.803
			1.663	1.669	1.597	1.792	1.781	1.777	1.813	1.805	1.809	1.823	1.817	1.804
			1.664	1.671	1.598	1.794	1.782	1.779	1.814	1.808	1.81	1.823	1.817	1.804
			1.663	1.67	1.599	1.794	1.784	1.78	1.816	1.808	1.811	1.827	1.818	1.805
			1.663	1.671	1.6	1.796	1.785	1.783	1.816	1.81	1.812	1.827	1.819	1.805
			1.664	1.671	1.601	1.798	1.786	1.783	1.817	1.812	1.814	1.828	1.82	1.806
			1.664	1.672	1.602	1.799	1.787	1.784	1.819	1.811	1.816	1.83	1.821	1.806
			1.665	1.674	1.603	1.8	1.789	1.785	1.82	1.813	1.816	1.829	1.822	1.806
			1.665	1.674	1.603	1.803	1.791	1.788	1.821	1.816	1.818	1.833	1.822	1.807
			1.664	1.675	1.604	1.804	1.792	1.788	1.821	1.816	1.819	1.831	1.823	1.807
			1.664	1.675	1.606	1.805	1.793	1.79	1.823	1.817	1.819	1.834	1.825	1.808
			1.665	1.675	1.605	1.806	1.793	1.791	1.823	1.817	1.821	1.834	1.826	1.808
			1.666	1.677	1.607	1.808	1.796	1.793	1.825	1.819	1.823	1.835	1.827	1.808
			1.666	1.677	1.608	1.808	1.797	1.794	1.826	1.82	1.823	1.836	1.829	1.809
			1.665	1.677	1.609	1.81	1.798	1.794	1.827	1.822	1.824	1.837	1.829	1.809
			1.665	1.679	1.611	1.812	1.799	1.796	1.828	1.822	1.826	1.837	1.829	1.81
			1.666	1.679	1.612	1.813	1.8	1.797	1.829	1.824	1.826	1.838	1.83	1.809
			1.668	1.68	1.612	1.815	1.802	1.798	1.831	1.825	1.828	1.839	1.831	1.81
			1.667	1.681	1.613	1.816	1.804	1.801	1.831	1.826	1.829	1.84	1.832	1.81
			1.668	1.682	1.615	1.817	1.805	1.802	1.833	1.827	1.83	1.841	1.833	1.812
			1.667	1.682	1.615	1.818	1.806	1.802	1.833	1.827	1.831	1.842	1.834	1.812
			1.668	1.684	1.616	1.82	1.808	1.803	1.834	1.83	1.833	1.843	1.835	1.812
			1.669	1.684	1.618	1.82	1.808	1.805	1.835	1.831	1.833	1.844	1.836	1.812
			1.67	1.685	1.619	1.822	1.81	1.806	1.837	1.832	1.834	1.845	1.836	1.813
			1.669	1.685	1.62	1.822	1.811	1.808	1.837	1.832	1.835	1.845	1.837	1.814
			1.669	1.686	1.621	1.824	1.813	1.809	1.838	1.834	1.837	1.846	1.837	1.813
			1.669	1.688	1.621	1.826	1.814	1.81	1.839	1.834	1.839	1.847	1.838	1.813
			1.671	1.689	1.624	1.827	1.815	1.812	1.84	1.836	1.839	1.847	1.839	1.814
			1.67	1.688	1.624	1.828	1.816	1.814	1.841	1.837	1.84	1.849	1.84	1.815
			1.67	1.689	1.625	1.828	1.817	1.813	1.842	1.837	1.841	1.848	1.84	1.815
			1.67	1.69	1.626	1.83	1.819	1.816	1.843	1.839	1.842	1.85	1.841	1.816
			1.671	1.691	1.626	1.831	1.82	1.816	1.843	1.84	1.843	1.851	1.842	1.817
			1.673	1.692	1.628	1.833	1.822	1.818	1.845	1.841	1.845	1.853	1.843	1.817
			1.672	1.693	1.628	1.833	1.822	1.819	1.846	1.841	1.845	1.853	1.844	1.817
			1.672	1.694	1.629	1.835	1.824	1.821	1.847	1.844	1.847	1.853	1.843	1.818
			1.672	1.695	1.631	1.835	1.825	1.823	1.847	1.844	1.847	1.854	1.845	1.817
			1.672	1.694	1.632	1.836	1.826	1.825	1.848	1.844	1.847	1.855	1.845	1.818
			1.673	1.696	1.632	1.837	1.828	1.827	1.849	1.845	1.849	1.855	1.847	1.819
			1.673	1.696	1.633	1.839	1.831	1.828	1.85	1.847	1.85	1.857	1.847	1.818
			1.674	1.698	1.635	1.839	1.833	1.829	1.851	1.847	1.851	1.858	1.848	1.819
			1.674	1.699	1.636	1.841	1.835	1.831	1.852	1.848	1.851	1.857	1.848	1.819
			1.674	1.7	1.637	1.842	1.836	1.832	1.853	1.849	1.853	1.859	1.848	1.82
			1.675	1.701	1.637	1.843	1.837	1.833	1.854	1.85	1.854	1.86	1.851	1.821
			1.676	1.702	1.638	1.844	1.839	1.835	1.856	1.851	1.855	1.86	1.851	1.821
			1.676	1.703	1.64	1.845	1.839	1.837	1.856	1.853	1.856	1.862	1.851	1.821
			1.676	1.704	1.64	1.846	1.841	1.839	1.856	1.853	1.857	1.862	1.852	1.822
			1.675	1.704	1.642	1.847	1.841	1.839	1.857	1.855	1.858	1.864	1.853	1.822
			1.678	1.706	1.643	1.848	1.843	1.84	1.858	1.855	1.858	1.865	1.854	1.822
			1.678	1.707	1.644	1.849	1.844	1.841	1.859	1.855	1.859	1.865	1.854	1.823
			1.679	1.709	1.645	1.85	1.845	1.842	1.86	1.857	1.86	1.866	1.855	1.822
			1.677	1.709	1.647	1.851	1.846	1.843	1.86	1.857	1.861	1.867	1.855	1.824
			1.677	1.71	1.648	1.851	1.847	1.844	1.861	1.857	1.862	1.867	1.857	1.824
			1.677	1.711	1.648	1.852	1.848	1.845	1.862	1.86	1.863	1.869	1.857	1.824
			1.679	1.713	1.649	1.854	1.85	1.847	1.862	1.859	1.864	1.869	1.858	1.826
			1.678	1.714	1.65	1.854	1.85	1.847	1.863	1.86	1.864	1.869	1.858	1.825
			1.679	1.715	1.653	1.855	1.851	1.848	1.865	1.861	1.866	1.871	1.859	1.825
			1.678	1.715	1.653	1.855	1.852	1.849	1.865	1.861	1.866	1.872	1.86	1.826
			1.679	1.717	1.653	1.856	1.853	1.85	1.866	1.863	1.866	1.872	1.861	1.826
			1.679	1.717	1.654	1.857	1.855	1.852	1.867	1.863	1.868	1.872	1.861	1.827
			1.68	1.721	1.656	1.859	1.855	1.852	1.868	1.865	1.869	1.874	1.862	1.827
			1.681	1.723	1.657	1.859	1.857	1.854	1.869	1.866	1.87	1.874	1.863	1.827
			1.681	1.723	1.658	1.861	1.858	1.855	1.87	1.866	1.871	1.876	1.864	1.829
			1.681	1.724	1.659	1.861	1.859	1.855	1.871	1.867	1.871	1.876	1.864	1.828
			1.681	1.724	1.661	1.862	1.86	1.857	1.871	1.867	1.873	1.878	1.865	1.829
			1.681	1.725	1.662	1.863	1.86	1.857	1.873	1.868	1.873	1.878	1.865	1.828
			1.683	1.727	1.663	1.863	1.861	1.859	1.874	1.869	1.874	1.879	1.866	1.828
			1.683	1.727	1.664	1.864	1.862	1.859	1.874	1.871	1.875	1.879	1.866	1.829
			1.682	1.728	1.664	1.865	1.863	1.86	1.875	1.873	1.875	1.881	1.867	1.83
			1.683	1.729	1.666	1.866	1.864	1.861	1.876	1.872	1.876	1.881	1.868	1.83
			1.683	1.73	1.668	1.867	1.865	1.862	1.877	1.873	1.877	1.882	1.869	1.83
			1.684	1.73	1.668	1.868	1.866	1.863	1.878	1.874	1.878	1.882	1.869	1.831
			1.685	1.732	1.669	1.869	1.867	1.863	1.878	1.874	1.879	1.882	1.87	1.831
			1.683	1.732	1.673	1.87	1.867	1.864	1.879	1.875	1.88	1.885	1.871	1.832
			1.684	1.733	1.673	1.871	1.869	1.865	1.88	1.876	1.881	1.885	1.872	1.832
			1.685	1.734	1.674	1.871	1.87	1.866	1.881	1.877	1.882	1.886	1.872	1.832
			1.685	1.735	1.675	1.871	1.87	1.867	1.882	1.877	1.883	1.887	1.873	1.833
			1.686	1.736	1.677	1.873	1.872	1.868	1.883	1.879	1.883	1.888	1.873	1.833
			1.687	1.738	1.678	1.874	1.872	1.869	1.884	1.88	1.885	1.889	1.874	1.833
			1.687	1.738	1.678	1.874	1.873	1.87	1.884	1.881	1.885	1.889	1.874	1.834
			1.687	1.738	1.679	1.876	1.874	1.871	1.885	1.881	1.886	1.89	1.876	1.834
			1.689	1.74	1.68	1.877	1.875	1.872	1.887	1.884	1.887	1.893	1.876	1.833
			1.69	1.741	1.681	1.878	1.876	1.873	1.887	1.885	1.887	1.892	1.877	1.834
			1.689	1.742	1.681	1.878	1.876	1.872	1.888	1.884	1.888	1.893	1.877	1.835
			1.69	1.742	1.683	1.879	1.878	1.874	1.889	1.886	1.889	1.894	1.878	1.835
			1.69	1.742	1.684	1.88	1.879	1.875	1.89	1.885	1.89	1.895	1.879	1.835
			1.691	1.744	1.685	1.881	1.879	1.877	1.891	1.887	1.892	1.896	1.88	1.835
			1.692	1.745	1.686	1.882	1.88	1.877	1.892	1.888	1.892	1.897	1.88	1.836
			1.691	1.745	1.686	1.883	1.882	1.878	1.892	1.888	1.893	1.897	1.881	1.837
			1.691	1.745	1.687	1.883	1.881	1.878	1.892	1.888	1.893	1.897	1.881	1.836
			1.692	1.747	1.689	1.884	1.882	1.879	1.893	1.889	1.893	1.898	1.882	1.836
			1.693	1.748	1.69	1.886	1.884	1.881	1.895	1.891	1.895	1.899	1.882	1.837
			1.694	1.749	1.691	1.886	1.885	1.881	1.896	1.892	1.897	1.901	1.883	1.837
			1.693	1.75	1.693	1.887	1.885	1.881	1.896	1.892	1.897	1.901	1.884	1.838
			1.694	1.751	1.693	1.887	1.885	1.883	1.898	1.893	1.897	1.901	1.884	1.838
			1.694	1.752	1.694	1.888	1.887	1.884	1.898	1.893	1.899	1.903	1.885	1.837
			1.695	1.753	1.696	1.89	1.888	1.885	1.9	1.894	1.9	1.904	1.886	1.838
			1.695	1.754	1.696	1.89	1.889	1.885	1.9	1.896	1.9	1.904	1.887	1.838
			1.696	1.754	1.698	1.89	1.89	1.886	1.9	1.895	1.901	1.904	1.887	1.839
			1.696	1.756	1.699	1.892	1.89	1.887	1.901	1.896	1.901	1.905	1.888	1.838
			1.697	1.757	1.699	1.893	1.892	1.889	1.903	1.898	1.902	1.906	1.889	1.839
			1.697	1.758	1.702	1.893	1.893	1.89	1.904	1.899	1.904	1.907	1.89	1.839
			1.698	1.76	1.703	1.895	1.893	1.891	1.905	1.9	1.904	1.907	1.89	1.84
			1.698	1.76	1.704	1.895	1.894	1.891	1.905	1.9	1.905	1.907	1.89	1.839
			1.699	1.761	1.706	1.896	1.894	1.892	1.906	1.901	1.905	1.909	1.891	1.84
			1.699	1.763	1.707	1.897	1.896	1.893	1.907	1.902	1.906	1.909	1.893	1.84
			1.698	1.764	1.707	1.898	1.896	1.894	1.908	1.903	1.907	1.91	1.893	1.84
			1.7	1.765	1.709	1.898	1.897	1.894	1.909	1.903	1.907	1.911	1.893	1.84
			1.701	1.764	1.71	1.899	1.898	1.896	1.91	1.904	1.909	1.912	1.894	1.841
			1.702	1.765	1.711	1.9	1.899	1.896	1.91	1.905	1.91	1.914	1.895	1.841
			1.701	1.766	1.712	1.901	1.9	1.897	1.911	1.906	1.911	1.915	1.895	1.841
			1.702	1.767	1.713	1.902	1.901	1.899	1.913	1.906	1.912	1.917	1.896	1.841
			1.703	1.768	1.714	1.903	1.902	1.898	1.912	1.907	1.912	1.917	1.897	1.841
			1.704	1.769	1.716	1.903	1.903	1.9	1.913	1.907	1.913	1.919	1.897	1.842
			1.704	1.77	1.717	1.904	1.903	1.9	1.914	1.909	1.914	1.919	1.897	1.842
			1.704	1.77	1.719	1.905	1.904	1.902	1.914	1.909	1.915	1.92	1.898	1.842
			1.706	1.772	1.72	1.905	1.905	1.902	1.916	1.911	1.916	1.92	1.899	1.842
			1.706	1.772	1.72	1.906	1.906	1.903	1.916	1.911	1.916	1.92	1.899	1.842
			1.706	1.774	1.722	1.908	1.907	1.903	1.917	1.912	1.918	1.921	1.9	1.843
			1.706	1.774	1.722	1.907	1.907	1.904	1.918	1.912	1.918	1.921	1.9	1.843
			1.708	1.775	1.725	1.909	1.908	1.906	1.919	1.915	1.92	1.921	1.901	1.843
			1.708	1.777	1.725	1.91	1.909	1.906	1.919	1.915	1.92	1.921	1.901	1.843
			1.709	1.78	1.726	1.911	1.91	1.907	1.92	1.916	1.921	1.921	1.902	1.843
			1.71	1.781	1.727	1.911	1.911	1.908	1.921	1.915	1.921	1.921	1.902	1.843
			1.711	1.781	1.729	1.912	1.911	1.909	1.922	1.918	1.922	1.921	1.903	1.843
			1.711	1.783	1.73	1.913	1.913	1.909	1.923	1.918	1.923	1.921	1.904	1.844
			1.712	1.783	1.731	1.913	1.913	1.91	1.924	1.919	1.924	1.92	1.904	1.843
			1.712	1.784	1.733	1.914	1.913	1.911	1.926	1.919	1.925	1.92	1.905	1.844
			1.714	1.786	1.733	1.916	1.915	1.913	1.927	1.921	1.926	1.92	1.906	1.844
			1.714	1.786	1.735	1.917	1.915	1.912	1.928	1.921	1.926	1.92	1.907	1.845
			1.714	1.786	1.736	1.917	1.915	1.913	1.929	1.921	1.928	1.919	1.908	1.845
			1.714	1.787	1.737	1.918	1.917	1.914	1.931	1.923	1.928	1.919	1.909	1.846
			1.715	1.788	1.739	1.919	1.917	1.915	1.931	1.923	1.928	1.92	1.91	1.846
			1.715	1.79	1.74	1.919	1.918	1.916	1.931	1.923	1.929	1.919	1.91	1.845
			1.717	1.789	1.741	1.92	1.919	1.916	1.931	1.925	1.929	1.919	1.91	1.845
			1.717	1.791	1.742	1.922	1.919	1.917	1.931	1.924	1.93	1.919	1.91	1.846
			1.718	1.792	1.743	1.922	1.92	1.918	1.931	1.926	1.931	1.919	1.912	1.846
			1.719	1.793	1.744	1.922	1.921	1.919	1.932	1.928	1.932	1.918	1.911	1.847
			1.719	1.794	1.748	1.923	1.921	1.92	1.931	1.928	1.934	1.918	1.911	1.847
			1.72	1.795	1.749	1.924	1.923	1.921	1.931	1.929	1.933	1.918	1.912	1.845
			1.72	1.795	1.75	1.925	1.924	1.922	1.931	1.931	1.935	1.919	1.912	1.846
			1.72	1.795	1.752	1.925	1.924	1.922	1.931	1.93	1.937	1.917	1.911	1.847
			1.721	1.796	1.753	1.926	1.925	1.923	1.93	1.933	1.938	1.917	1.912	1.846
			1.722	1.796	1.755	1.927	1.926	1.923	1.931	1.935	1.939	1.918	1.911	1.846
			1.722	1.798	1.756	1.927	1.927	1.924	1.931	1.935	1.94	1.917	1.911	1.846
			1.723	1.798	1.756	1.929	1.928	1.925	1.931	1.937	1.942	1.917	1.911	1.847
			1.723	1.799	1.758	1.929	1.927	1.925	1.93	1.938	1.942	1.917	1.911	1.846
			1.723	1.8	1.76	1.93	1.929	1.926	1.931	1.938	1.943	1.917	1.911	1.847
			1.724	1.8	1.76	1.931	1.93	1.928	1.929	1.939	1.943	1.917	1.911	1.847
			1.725	1.8	1.762	1.931	1.93	1.927	1.929	1.937	1.942	1.915	1.91	1.846
			1.724	1.801	1.763	1.932	1.931	1.928	1.93	1.938	1.944	1.916	1.909	1.847
			1.726	1.801	1.763	1.933	1.931	1.93	1.929	1.938	1.943	1.916	1.909	1.847
			1.726	1.801	1.764	1.935	1.933	1.931	1.929	1.939	1.944	1.915	1.91	1.846
			1.727	1.802	1.766	1.936	1.933	1.931	1.93	1.938	1.944	1.916	1.909	1.847
			1.727	1.802	1.767	1.938	1.935	1.932	1.929	1.939	1.943	1.916	1.909	1.847
			1.727	1.802	1.767	1.939	1.935	1.932	1.928	1.939	1.943	1.915	1.909	1.847
			1.729	1.802	1.768	1.94	1.935	1.933	1.929	1.938	1.942	1.915	1.909	1.847
			1.728	1.803	1.77	1.94	1.937	1.935	1.929	1.939	1.942	1.915	1.91	1.847
			1.729	1.803	1.77	1.94	1.937	1.935	1.928	1.938	1.942	1.915	1.907	1.847
			1.73	1.803	1.773	1.942	1.939	1.936	1.929	1.938	1.942	1.915	1.909	1.847
			1.729	1.803	1.772	1.94	1.939	1.936	1.927	1.937	1.941	1.914	1.908	1.846
			1.729	1.803	1.774	1.94	1.939	1.937	1.927	1.938	1.941	1.914	1.907	1.846
			1.73	1.804	1.778	1.941	1.941	1.939	1.928	1.94	1.942	1.914	1.908	1.847
			1.73	1.805	1.78	1.941	1.942	1.94	1.928	1.937	1.941	1.915	1.907	1.847
			1.73	1.805	1.781	1.941	1.943	1.941	1.927	1.937	1.94	1.913	1.906	1.847
			1.73	1.805	1.781	1.943	1.944	1.942	1.927	1.938	1.941	1.913	1.907	1.847
			1.731	1.803	1.78	1.94	1.946	1.942	1.926	1.938	1.939	1.913	1.907	1.846
			1.73	1.805	1.782	1.942	1.947	1.944	1.928	1.936	1.94	1.913	1.907	1.847
			1.733	1.805	1.783	1.94	1.948	1.945	1.927	1.936	1.94	1.913	1.907	1.847
			1.734	1.805	1.784	1.941	1.95	1.947	1.927	1.937	1.94	1.913	1.907	1.848
			1.736	1.806	1.785	1.94	1.951	1.949	1.928	1.937	1.94	1.913	1.907	1.847
			1.735	1.805	1.786	1.94	1.951	1.949	1.926	1.936	1.94	1.912	1.906	1.847
			1.735	1.806	1.787	1.94	1.951	1.95	1.927	1.936	1.939	1.913	1.906	1.848
			1.735	1.806	1.788	1.941	1.951	1.951	1.927	1.937	1.94	1.913	1.906	1.847
			1.736	1.807	1.79	1.941	1.952	1.952	1.927	1.937	1.94	1.913	1.907	1.848
			1.736	1.808	1.79	1.941	1.952	1.952	1.928	1.937	1.941	1.913	1.907	1.848
			1.737	1.809	1.791	1.941	1.953	1.952	1.929	1.937	1.941	1.913	1.906	1.847
			1.735	1.807	1.792	1.94	1.951	1.952	1.927	1.936	1.94	1.913	1.906	1.848
			1.734	1.808	1.793	1.94	1.952	1.952	1.927	1.936	1.94	1.913	1.906	1.849
			1.733	1.808	1.794	1.939	1.951	1.952	1.927	1.936	1.94	1.912	1.905	1.848
			1.734	1.808	1.795	1.939	1.951	1.951	1.927	1.935	1.939	1.913	1.906	1.849
			1.734	1.808	1.795	1.94	1.951	1.951	1.926	1.935	1.939	1.911	1.905	1.85
			1.732	1.808	1.796	1.94	1.951	1.951	1.926	1.935	1.939	1.911	1.906	1.848
			1.733	1.808	1.797	1.938	1.951	1.951	1.926	1.935	1.939	1.911	1.905	1.848
			1.734	1.808	1.798	1.939	1.951	1.951	1.925	1.935	1.938	1.912	1.905	1.849
			1.732	1.808	1.798	1.938	1.95	1.951	1.925	1.935	1.938	1.911	1.905	1.849
			1.731	1.808	1.799	1.939	1.951	1.95	1.926	1.934	1.938	1.911	1.905	1.848
			1.731	1.808	1.8	1.94	1.951	1.951	1.925	1.934	1.939	1.91	1.905	1.848
			1.729	1.808	1.8	1.938	1.949	1.95	1.925	1.933	1.937	1.909	1.904	1.847
			1.73	1.808	1.802	1.938	1.95	1.95	1.925	1.935	1.937	1.909	1.904	1.849
			1.729	1.808	1.801	1.938	1.949	1.95	1.925	1.933	1.937	1.909	1.904	1.848
			1.728	1.808	1.802	1.939	1.949	1.95	1.925	1.934	1.937	1.91	1.905	1.849
			1.728	1.808	1.803	1.938	1.949	1.95	1.924	1.934	1.937	1.908	1.904	1.848
			1.727	1.808	1.802	1.937	1.948	1.949	1.923	1.933	1.936	1.909	1.903	1.847
			1.727	1.808	1.803	1.94	1.948	1.95	1.923	1.934	1.936	1.909	1.903	1.848
			1.727	1.809	1.804	1.937	1.949	1.949	1.923	1.933	1.936	1.909	1.903	1.848
			1.727	1.809	1.804	1.937	1.948	1.95	1.923	1.931	1.936	1.907	1.903	1.846
			1.725	1.809	1.805	1.937	1.947	1.949	1.923	1.933	1.935	1.907	1.902	1.847
			1.724	1.809	1.805	1.936	1.948	1.949	1.922	1.931	1.935	1.907	1.903	1.848
			1.725	1.809	1.805	1.937	1.948	1.949	1.923	1.932	1.935	1.907	1.903	1.848
			1.724	1.809	1.807	1.936	1.947	1.949	1.922	1.931	1.934	1.906	1.902	1.846
			1.724	1.809	1.807	1.936	1.947	1.948	1.922	1.931	1.936	1.907	1.903	1.847
			1.723	1.809	1.806	1.935	1.945	1.947	1.921	1.93	1.934	1.906	1.902	1.847
			1.721	1.809	1.807	1.935	1.947	1.947	1.921	1.929	1.934	1.907	1.901	1.847
			1.722	1.809	1.808	1.934	1.947	1.948	1.922	1.93	1.934	1.906	1.902	1.847
			1.722	1.809	1.809	1.934	1.945	1.947	1.921	1.93	1.933	1.905	1.902	1.846
			1.723	1.811	1.81	1.934	1.946	1.948	1.921	1.931	1.934	1.905	1.902	1.847
			1.722	1.81	1.809	1.935	1.946	1.948	1.921	1.931	1.934	1.905	1.901	1.847
			1.72	1.81	1.809	1.934	1.946	1.947	1.92	1.931	1.932	1.905	1.901	1.846
			1.72	1.81	1.81	1.934	1.946	1.946	1.92	1.93	1.933	1.904	1.901	1.846
			1.721	1.81	1.81	1.933	1.946	1.947	1.92	1.93	1.933	1.904	1.901	1.846
			1.718	1.81	1.81	1.932	1.945	1.946	1.919	1.929	1.933	1.903	1.9	1.846
			1.719	1.81	1.81	1.932	1.944	1.946	1.919	1.929	1.932	1.903	1.9	1.846
			1.717	1.81	1.81	1.932	1.945	1.946	1.918	1.929	1.932	1.903	1.901	1.847
			1.718	1.81	1.81	1.931	1.944	1.945	1.918	1.929	1.931	1.903	1.9	1.846
			1.718	1.811	1.812	1.932	1.944	1.945	1.919	1.929	1.933	1.903	1.901	1.848
			1.717	1.812	1.812	1.932	1.945	1.945	1.919	1.928	1.932	1.903	1.9	1.847
			1.718	1.81	1.812	1.933	1.944	1.945	1.918	1.929	1.931	1.903	1.901	1.846
			1.716	1.811	1.812	1.931	1.943	1.944	1.918	1.929	1.931	1.903	1.9	1.847
			1.716	1.81	1.812	1.932	1.943	1.944	1.919	1.928	1.93	1.902	1.899	1.846
			1.717	1.811	1.812	1.932	1.944	1.944	1.919	1.928	1.931	1.903	1.9	1.845
			1.716	1.81	1.813	1.932	1.943	1.944	1.919	1.928	1.931	1.902	1.9	1.844
			1.716	1.81	1.813	1.932	1.943	1.943	1.917	1.928	1.93	1.901	1.898	1.844
			1.716	1.81	1.813	1.931	1.942	1.942	1.918	1.927	1.93	1.902	1.899	1.844
			1.715	1.811	1.813	1.931	1.942	1.942	1.918	1.927	1.929	1.902	1.898	1.844
			1.715	1.81	1.814	1.931	1.942	1.941	1.917	1.925	1.929	1.9	1.898	1.842
			1.713	1.811	1.813	1.932	1.943	1.941	1.917	1.927	1.929	1.9	1.899	1.843
			1.715	1.811	1.814	1.931	1.942	1.941	1.916	1.926	1.929	1.902	1.899	1.843
			1.713	1.811	1.814	1.931	1.942	1.94	1.916	1.926	1.929	1.901	1.898	1.842
			1.712	1.811	1.815	1.931	1.941	1.94	1.916	1.925	1.928	1.9	1.898	1.842
			1.714	1.81	1.815	1.93	1.941	1.94	1.917	1.925	1.928	1.9	1.898	1.842
			1.711	1.811	1.815	1.929	1.941	1.94	1.915	1.924	1.927	1.899	1.897	1.84
			1.71	1.811	1.815	1.931	1.942	1.94	1.916	1.924	1.928	1.899	1.897	1.841
			1.712	1.812	1.815	1.929	1.94	1.939	1.916	1.925	1.928	1.899	1.897	1.839
			1.71	1.811	1.815	1.929	1.94	1.939	1.915	1.925	1.926	1.899	1.897	1.841
			1.71	1.811	1.816	1.929	1.94	1.939	1.917	1.923	1.926	1.899	1.896	1.841
			1.71	1.811	1.816	1.928	1.94	1.94	1.916	1.924	1.927	1.9	1.895	1.841
			1.709	1.812	1.816	1.929	1.94	1.939	1.916	1.923	1.927	1.9	1.896	1.839
			1.711	1.812	1.816	1.929	1.94	1.939	1.916	1.923	1.926	1.9	1.896	1.839
			1.709	1.81	1.816	1.929	1.939	1.937	1.915	1.923	1.925	1.899	1.895	1.839
			1.71	1.812	1.817	1.929	1.94	1.938	1.916	1.923	1.926	1.898	1.896	1.839
			1.708	1.811	1.817	1.928	1.94	1.938	1.913	1.923	1.926	1.898	1.896	1.839
			1.709	1.812	1.817	1.928	1.938	1.937	1.913	1.923	1.924	1.897	1.895	1.837
			1.709	1.81	1.817	1.928	1.938	1.936	1.913	1.921	1.924	1.898	1.894	1.837

## Sheet: Figure 7b
Figure 7b
	strain_Spectracide_Rep Plate reader sfGFP	6124_8x_Rep0	203	207	207	206	206	208	208	207	206	203	199	201	201	201	201	198	202	202	202	204	205	206	204	207	207	208	208	212	209	214	214	217	216	220	216	222	222	223	224	225	226	229	230	233	231	233	235
		6124_8x_Rep1	202	205	207	207	209	211	206	205	203	206	206	202	203	202	203	204	205	207	205	204	204	205	207	207	209	208	212	213	211	213	213	218	218	220	220	222	227	226	225	228	228	231	234	234	235	234	240
		6124_8x_Rep2	201	204	204	205	206	206	205	206	208	204	200	204	202	202	202	204	202	203	202	206	204	206	206	205	207	211	212	215	214	213	214	217	221	220	223	224	224	227	226	227	229	235	235	237	237	239	240
		6124_1x_Rep0	204	203	206	208	210	207	205	206	206	203	204	203	203	205	205	204	206	205	205	205	204	210	210	210	211	209	213	214	213	218	218	219	221	221	226	224	224	225	225	230	228	231	231	235	236	240	238
		6124_1x_Rep1	206	204	205	208	205	207	204	204	204	203	204	202	202	203	204	205	204	206	208	207	208	208	208	208	212	215	213	216	214	219	221	220	221	221	221	224	226	228	230	230	231	232	232	234	240	239	241
		6124_1x_Rep2	202	204	209	204	207	209	208	203	203	202	199	201	203	203	202	203	207	207	207	205	207	210	208	209	209	210	214	215	215	216	221	219	219	220	224	220	226	225	228	228	228	233	232	232	237	235	237
		6124_0x_Rep0	206	203	208	207	207	204	205	205	205	205	201	202	201	203	202	206	205	204	209	205	208	208	212	211	215	213	215	217	217	219	220	223	224	225	227	226	226	233	229	233	234	235	234	240	239	241	241
		6124_0x_Rep1	205	205	205	206	208	205	207	201	205	202	202	206	203	203	206	202	205	203	204	206	205	209	213	213	214	213	212	217	216	220	219	220	223	223	225	228	226	228	231	231	230	233	236	234	239	241	241
		6124_0x_Rep2	204	205	206	207	208	205	206	206	205	205	203	200	203	203	200	204	205	205	206	208	207	210	212	210	211	215	216	214	217	220	217	219	221	222	226	228	226	228	228	230	235	234	232	230	239	236	242
		0841_8x_Rep0	179	182	181	185	185	182	180	178	177	174	178	178	179	178	178	179	176	179	181	181	179	183	184	185	187	191	189	189	192	194	197	196	198	199	200	203	202	205	203	206	207	212	212	216	219	219	223
		0841_8x_Rep1	176	180	184	181	181	180	179	177	177	175	179	178	176	176	178	177	182	178	181	181	182	181	184	186	186	187	189	189	190	194	196	196	198	198	202	202	202	207	207	210	209	213	213	216	218	220	222
		0841_8x_Rep2	177	181	183	182	183	182	179	179	176	178	172	172	170	172	172	174	175	176	173	175	178	179	181	182	181	186	185	187	188	189	192	195	197	198	198	202	203	206	205	208	211	212	215	219	222	221	227
		0841_1x_Rep0	178	180	181	181	181	180	177	178	177	178	179	180	178	181	182	182	181	180	182	182	186	188	187	191	194	194	193	194	196	197	199	198	203	204	204	206	207	210	209	209	214	217	217	217	218	222	226
		0841_1x_Rep1	182	180	183	182	182	180	180	180	180	178	181	179	180	177	184	180	183	184	180	187	186	187	189	192	189	192	195	195	198	201	200	201	204	207	207	210	210	211	212	215	216	220	219	221	224	224	230
		0841_1x_Rep2	181	182	182	184	178	178	177	177	174	181	176	181	181	180	181	182	182	183	185	184	185	184	189	188	192	193	195	195	195	197	203	201	202	203	203	210	210	212	214	214	215	218	219	221	226	227	228
		0841_0x_Rep0	181	179	182	183	182	180	179	178	179	179	177	182	180	183	181	181	181	181	184	186	187	189	187	191	193	193	195	197	197	199	201	201	203	204	208	210	209	212	212	216	217	217	222	222	229	225	226
		0841_0x_Rep1	182	183	182	182	180	180	179	179	178	176	177	178	176	176	176	177	178	177	181	181	181	182	184	186	187	187	192	191	192	196	197	199	196	197	200	205	206	211	211	213	210	215	217	222	223	220	226
		0841_0x_Rep2	176	181	182	181	178	178	179	179	179	178	179	177	180	179	180	180	180	182	182	183	186	187	186	186	190	189	191	194	195	196	196	195	197	203	202	204	204	211	207	208	212	216	218	217	217	220	223
		1823_8x_Rep0	153	152	153	153	149	147	142	141	139	138	135	135	134	135	133	133	134	133	134	133	130	131	130	131	131	130	132	130	131	130	128	131	129	128	128	125	128	126	126	125	127	125	124	124	124	126	124
		1823_8x_Rep1	148	148	153	151	149	145	142	140	139	137	138	134	136	137	134	135	134	132	132	132	133	132	131	131	131	134	132	131	132	131	130	131	131	130	128	128	128	127	126	129	127	127	126	126	129	126	126
		1823_8x_Rep2	149	152	153	151	150	146	141	142	141	139	141	135	136	139	135	135	134	137	134	135	134	135	133	133	131	134	132	133	132	131	132	131	132	130	128	128	128	128	127	126	129	128	124	127	128	127	125
		1823_1x_Rep0	151	149	149	149	147	149	147	145	144	147	146	144	143	143	145	144	145	144	143	142	144	141	141	140	142	142	142	140	140	138	137	137	138	140	137	134	134	132	134	134	133	135	134	132	131	129	130
		1823_1x_Rep1	147	146	147	148	146	145	143	144	143	144	142	144	145	142	143	143	143	142	141	140	142	140	143	138	139	139	138	138	138	139	139	139	137	135	135	136	134	135	132	133	133	132	134	133	129	129	130
		1823_1x_Rep2	151	149	148	149	149	149	147	148	146	145	146	148	146	147	145	145	143	144	143	144	144	142	142	144	143	143	142	144	141	141	140	141	141	138	140	139	139	140	135	138	137	137	135	134	131	133	131
		1823_0x_Rep0	153	150	153	151	151	150	149	143	145	141	142	141	141	139	139	139	139	137	138	139	136	136	138	136	136	133	136	136	134	135	134	132	133	132	133	133	132	129	130	132	130	131	132	131	131	130	130
		1823_0x_Rep1	151	148	149	147	150	146	146	146	147	145	146	147	145	144	144	145	144	145	144	144	143	144	144	141	143	143	144	141	144	141	141	142	143	139	140	142	141	139	140	137	140	140	139	137	136	134	133
[truncated: 136 more rows]
[truncated: 914 more columns]
