# Supplementary material for: Learning perturbation-inducible cell states from observability analysis of transcriptome dynamics
Source: Nat Commun. 2023 May 31;14:3148. doi: 10.1038/s41467-023-37897-9 (PMC10229592; doi:10.1038/s41467-023-37897-9)
Supplement: Supplementary file 4 — Source Data [file 41467_2023_37897_MOESM4_ESM.zip › Supplementary Data.csv]

promoter/part	locus_tag	sequence
atpB	PFLU_6124	AACATTTGCTTATGTAGCGCGTGATCGGAAATCACTACCCGGCAGTTGAATAGGGGCAGAACCGCCCCTATACTCTGCGCGCATTTTGTCGGCACAAATTATGCCAAGTTATTGATTTCCGGCAGCCGACCATTGAGGAGCAAGAGTG
petA	PFLU_0841	TTCGCTTTACGTTCCACAAAAACGCCCAGCCTCCTCACGGAGCTGGGCGTTTTTTATTGCCTGCGATTTATACACAAATTTCGCCGTGACAACTTGCCACATCCGTAGACCCCCTATACTACAAGGCCTGGAGGCTGAGCCCAGGGCAATTCCCTTGTCATACGTGGGGCTTTTCATTACCATTCGGCAAAATTTTTATAAGTAAAGATTCAACACTTAGTAGACGCCTGATTTAACAGGCCAAAAAAGCTGATGGGAGAGGACTGA
sucC	PFLU_1823	GCGAGATAATAAGAAACCACGGCGGAGTTGCCCGTCGTGAGCCTTGCGCGCAAGACTCACCGCGGAATATCCGCTGGACGCAGTCTTGCGCAGCTTTACGGGCCTTGAGCCCCGCAAGCTGCGCAAGCAGCAGTCACAGGTGGCGCGGCACTCATAATGAGCGCAGCGCCGAATGCGCAGTACCTAACGAAGACGGTAAAAAGC
rpoA	PFLU_5502	GTGTGATCCGCTTGAAGCCCGGCAGCTAGTGCGCTGCCGGGTTGATTATTTGTTATTACAGCGATATTATCTCGCGCCCTATTTCTTGGCTTCCGGGGCGTAGGTAGCTGTCAATTGGAGTCCCACTGA
fabA	PFLU_1836	CCCGAACGGGCCCATAAACAGGCCCGGTTTAAAATTTCAGTGAACAAGTGTACATTCAGTACCTTGCCGCTGTGACTTTCACTACAACGCAATAGTCTATGTGTAGGCTGCCGACATGAGGCATGAACGCTTCATTCGGTTCGGGAAGATTTGCCCTACCCTGCCGCATGGGATTATTGAGGAGCTCGC
anti-sigma 28 factor	PFLU_4736	AGTGCTGGCAGAGGACGCTGGGTTTTTCTACACTGTGCACGAGATATTCCGTGCGCAGATTTATTGTCATTCGCGCCTAAAGTTCGTCCGGGTATTGCCGAAAACATGGCAAGCGTCCAAATACCCAGAGGTTTTTTGATC
Uncharacterized protein I	PFLU_3761	CTGTGACACGTCGCCAAGGCAGGCGCGGCGGATAGTTTCAGTTCGGCGTCATACAAGTGCACTGCACCCCACTTCATCGTGGCCGTTTGCGAAAGCGATTGTCCGCTTGCGACGCGGCACAATCAGGGTATGTGCGCAGCTTGGCTTCCCAGTAATTGCCCCATTAAATTTGTGGCTTTTCTGACGAGCTTTTACTCGTCATCTCTTTGTTTTTTTACTATTATCGTTCACCTGCGCACTCAAGGAAGAGAGGCTGAGCGCCTTGAGGCTGGTAGAAAATTCATACTCGATCACTGAACGAGTTATTGCTTTTACCCAGAACCTAACGACTCAGCCAACCATAAATACCTCTTGGTGAAACCGATGGATAAAATGTGTGGCATCGTTGTAGTGGTAGGAC
cspA2	PFLU_4150	GATTTGCCGCTGATCTCACGGCTTTTTTGGCGGTAAAACAGGCTTAAAACTGCCGCTTCTCACAAATTACGCAGCTTTTACGGCTTTTTTTACCAGTTGATATTTCGAGCCAAAGCCCCGTAAATCGGGGCTTTCAGCCGGATCAGGCACTAAACGCAACGCTATTGATTAGCAAACAATGCCTTGGGGGGGCTCCCAAGCCGAACATTTCGACTATGATAGCCCGGTGTGCCCAGTTGGCCTGAGCAGCACAGCACTACTGAAAATATATGTTTCTTGGAGATACACC
Putative ABC transport system	PFLU_0376	AAGTCATAACTGCTTACACATCAACCGGTTGCCGGTACTCCTCTGCGTAAGTGTCTGCCCCTGAGCTTTGCCGCACCGATGTGGGGCTTTTCCGACATATGCCGATAACAAATAGCCGTGAAACCTTTGTGACGAGCAACGAGTGGGTTAGGATCGCACCCCGAAATGGTGCAGCCCTTTTGCGCGCCGACCTTACAAAAATCGTTCAGGGGAC
gltA	PFLU_1815	GGCTTTTTTTCACACTGAAGAGCCCCTAACAATCAGGGCAAAGTTGTTGGGGAGTGCGACTGGTCAGGTAAGCACCACCCAGGGAGTGCGACCCCCAATGAAAGCAAGCCCAAAAGCCCTTGGCGGTCGGTGGCCGAGTATAGACAGTTAGGTTACTAATGACAACGCGCACTCCTCACCCTAATAGCTGATTGCGCTGGCGGGATAAAAGGCGTAAATGGCGCTCAATTTCGAGGAAAAAGTACGGTTAAAGCCTTCTGGGGCAAGACTTTAGGCAAATTGACATCTGAATTTATCTCACTATAGTGGTGCGGGCCCTGCGTGGGGGGTCTGTCTGATGATTTGAAGCATAAATAGGAGGCCAC
lpxC	PFLU_0953	TGGAATGTATCAGGGCTATGAAGGTGATTGGTGTTCAGCAAAGGTCTGGTCTGCTATTATCGCCAGCCTTTGTTGATACCAGTTCGCAATTTGCGCTGAAGCGGTCCAAGCC
Uncharacterized protein II	PFLU_1358	AACAGCCTGCATCCATTGATGCAGGTCAGTTATTGCCCTTCTTTACGCTCCGTCGTGGGCGACATTGATCCCCGTCAATTTTCCAATCCGCCTTCTGCATTAACTTAGCCCTATCGCAACAGGGCAAGTGCAGGAGGCCGGTC
capB	PFLU_1302A	GGCGGGTGTCCTGAATAGCGAGGTGGAAAAATACTGTGGGGCATCTTACCGGGGCCGGCGTTGGGGTTCAAAGGTCACAGGGCTTTTCTTGATGAATGCGCCGGCGGCTATAAGCCGCAGCCAGCGGGGCCGGGGTTAATATTGCCGCGCAGGGCGACCGTGGATACCACCGTCAGTCACGAATTTAGAGAAACCTTCGGAAATACCATTGGCACGTTCCGGAAAAAGGGTTAAGGTGGCGCCACTGTGCTGCTTGTGTCACTGAGAATCTCTACACGATATGTTGAATTTCGATCCAACCATCTCCAAGAATTTTTCCTGCTCTTTGCACTCAGTCTCGGCCAGGGCTTTTCCTGAGTCGCAGTTAACTTTGTCCAAGGAGATACACC
Putative outer membrane porin A protein	PFLU_4612	TGCGTGGCAAATATCTCTTACGTGTAGGCAAGTTCTGTTAGACTTGTCGCCGAGTTGTCCCCCGGTTTGTGGGACTGCTTTACAATCACCAGATGGGGATTTAACGG
acrA	PFLU_1380	GGCAGTAAAACCTCAATCAGGACACTGGGGGCTATCGTTAACGCAACGTTAATAGACGTAAACGATCATCCGAATATTTGTGGGACGACACCGTCATGGGTGCCGAACGTAATGGAATCGAGGCTTCGGGCGTTGCTTTGTCAACACTCCGCGAAGCCTGTCAAGAGTTTACAAACAACCATGAACGTAAGTATATTGCGTAGCAAGCTACTTATCCACTCACAGCTTGTTTTTTACCCTTCCACACTTCTTGTGCGCACCCTGCGCGCCTGACCCGAGGATCTTC
ECK120033736	n/a	AACGCATGAGAAAGCCCCCGGAAGATCACCTTCCGGGGGCTTTTTTATTGCGC
BCD1	n/a	GGGCCCAAGTTCACTTAAAAAGGAGATCAACAATGAAAGCAATTTTCGTACTGAAACATCTTAATCATGCACAGGAGACTTTCT
sfGFP	n/a	ATGCGTAAAGGCGAAGAGCTGTTCACTGGTGTCGTCCCTATTCTGGTGGAACTGGATGGTGATGTCAACGGTCATAAGTTTTCCGTGCGTGGCGAGGGTGAAGGTGACGCAACTAATGGTAAACTGACGCTGAAGTTCATCTGTACTACTGGTAAACTGCCGGTACCTTGGCCGACTCTGGTAACGACGCTGACTTATGGTGTTCAGTGCTTTGCTCGTTATCCGGACCATATGAAGCAGCATGACTTCTTCAAGTCCGCCATGCCGGAAGGCTATGTGCAGGAACGCACGATTTCCTTTAAGGATGACGGCACGTACAAAACGCGTGCGGAAGTGAAATTTGAAGGCGATACCCTGGTAAACCGCATTGAGCTGAAAGGCATTGACTTTAAAGAAGAC…
